# Supplementary material for: Differential proteomic analysis demonstrates follicle fluid participate immune reaction and protein translation in yak
Source: BMC Vet Res. 2022 Jan 14;18:34. doi: 10.1186/s12917-021-03097-0 (PMC8758897; doi:10.1186/s12917-021-03097-0)
Supplement: Supplementary file 1 — Additional file 1. All identified proteins. [file 12917_2021_3097_MOESM1_ESM.csv]

	Unused	%Cov(95)	type	uid	id	Peptides(95%)	d113	d114	d116	o117	o119	o121	meand	meano	pvalue	fc	log2fc	fdr	mean_a	d113_a	d114_a	d116_a	o117_a	o119_a	o121_a	meand_a	meano_a	pvalue_a	fc_a	log2fc_a	fdr_a
1	375.5	75.9199976921082	sp	Q2UVX4	CO3_BOVIN	651	1	0.981747925281525	1	1.33045399188995	1.01859104633331	1.12719798088074	0.993915975093842	1.15874767303467	0.212649554318864	1.16584067674862	0.221370643967327	0.406834903433456	1.07633182406425	0.929081513379375	0.91212384817762	0.929081513379375	1.23610020826674	0.946354110842032	1.04725880595485	0.923428958312123	1.07657104168788	0.212649554318864	1.16584067674862	0.221370643967327	0.406834903433455
2	213.33	61.7500007152557	tr	E1BH06	E1BH06_BOVIN	296	1	4.52897596359253	3.90840911865234	15.9955797195435	2.0892961025238	17.0608196258545	3.14579502741496	11.7152318159739	0.213505479193611	3.72409254699626	1.89688892559099	0.407190806741648	7.43051342169445	0.134580202369376	0.609510501706321	0.525994490130545	2.15268835567164	0.281177892287201	2.29604855783491	0.42336173140208	1.57663826859792	0.213505479193611	3.72409254699626	1.896888925591	0.407190806741648
3	187.3	63.7499988079071	sp	Q28085	CFAH_BOVIN	408	1	3.40408205986023	2.91071701049805	13.061710357666	7.37904214859009	10	2.43826635678609	10.1469175020854	0.027420852546177	4.16152955309613	2.05711388247431	0.171519008675819	6.29259192943573	0.15891702675366	0.540966599778461	0.462562493029651	2.07572817435776	1.17265543854387	1.5891702675366	0.387482039853924	1.61251796014608	0.027420852546177	4.16152955309613	2.05711388247431	0.171519008675819
4	173.46	56.7099988460541	tr	F1MY85	F1MY85_BOVIN	223	1	1.00925302505493	1.05681800842285	1.48593604564667	1.30617094039917	1.52756595611572	1.02202367782593	1.43989098072052	0.0199691325759891	1.40886264375351	0.494530963787198	0.152966675709041	1.23095732927322	0.812375844571652	0.819892778615493	0.858533422151044	1.20713855006167	1.06110172086172	1.24095768373841	0.830267348446063	1.16973265155394	0.0199691325759891	1.40886264375351	0.494530963787198	0.152966675709041
5	163.7	47.5899994373322	tr	B8Y9S9	B8Y9S9_BOVIN	198	1	1.07646501064301	1.06659603118896	1.57036304473877	1.55596601963043	1.70608198642731	1.04768701394399	1.61080368359884	0.00197738886029479	1.53748558697412	0.620572886095177	0.0866506645494126	1.32924534877141	0.752306563212182	0.809831692575008	0.80240719455952	1.18139442518284	1.17056344870311	1.28349667576734	0.788181816782236	1.21181818321776	0.00197738886029478	1.53748558697412	0.620572886095177	0.0866506645494126
6	146.29	27.3200005292892	tr	F1MER7	F1MER7_BOVIN	113	1	1.08642601966858	0.801678121089935	0.440554887056351	1.24738299846649	0.246603906154633	0.962701380252838	0.644847263892491	0.410569345599768	0.669831037037812	-0.578130869121721	0.583011740753233	0.803774322072665	1.24413031436652	1.35165554538624	0.997392052812381	0.548107690129124	1.55190700201756	0.306807395288175	1.19772597085505	0.802274029144955	0.410569345599768	0.669831037037812	-0.578130869121721	0.583011740753232
7	143.45	74.7900009155273	tr	A0A140T897	A0A140T897_BOVIN	176	1	0.972747206687927	1.04712903499603	1.47231197357178	1.02801597118378	1.2705739736557	1.00662541389465	1.25696730613709	0.187644467752582	1.24869419029851	0.320420198995582	0.384504494527495	1.13179636001587	0.883551171684258	0.859471934221707	0.925192085775349	1.30086296933411	0.908304715849559	1.12261712313502	0.889405063893771	1.11059493610623	0.187644467752582	1.24869419029851	0.320420198995582	0.384504494527495
8	141.42	82.2200000286102	tr	F1MAV0	F1MAV0_BOVIN	378	1	1.00925302505493	1	1.191241979599	1.28233098983765	1.21338903903961	1.00308434168498	1.22898733615875	0.0135585147859248	1.22520837489528	0.293027133605659	0.135654323955094	1.11603583892186	0.896028572851244	0.90431954768577	0.896028572851244	1.06738685090058	1.14900520674715	1.087231248964	0.89879223112942	1.10120776887058	0.0135585147859248	1.22520837489528	0.293027133605659	0.135654323955095
9	129.76	85.2800011634827	sp	P15497	APOA1_BOVIN	307	1	0.990831971168518	1.00925302505493	1.191241979599	1.10662400722504	1.38038396835327	1.00002833207448	1.22608331839244	0.107194760208012	1.2260485818927	0.294016146620067	0.298667289794047	1.11305582523346	0.898427533758474	0.890190724225979	0.90674070623838	1.07024459384069	0.994221477609112	1.24017496432736	0.898452988074278	1.10154701192572	0.107194760208012	1.2260485818927	0.294016146620067	0.298667289794047
10	126.91	74.8000025749207	tr	A5PJE3	A5PJE3_BOVIN	201	1	0.990831971168518	1	1.21338903903961	1.28233098983765	1.22461605072021	0.996943990389506	1.24011202653249	0.00673106313858067	1.2439134379535	0.314886094005242	0.110603306763981	1.118528008461	0.894032149785786	0.885835637260278	0.894032149785786	1.08480881109909	1.14644513158149	1.09484612048757	0.89129997894395	1.10870002105605	0.00673106313858065	1.2439134379535	0.314886094005242	0.110603306763981
11	124.27	35.6700003147125	tr	F1N647	F1N647_BOVIN	91	1	0.436515808105469	1.04712903499603	0.432513803243637	0.0724435970187187	0.0855066701769829	0.827881614367166	0.196821356813113	0.0636517275200205	0.23774094435418	-2.07253770557494	0.226535458560363	0.51235148559014	1.95178510870945	0.851985053976527	2.04377085740255	0.844174000482221	0.141394333882484	0.166890645546766	1.61584700669618	0.384152993303823	0.0636517275200205	0.23774094435418	-2.07253770557494	0.226535458560363
12	120.81	34.9400013685226	tr	F1MDH3	F1MDH3_BOVIN	67	1	0.794328212738037	0.331131100654602	0.602559626102448	0.42461958527565	0.129419595003128	0.708486437797546	0.385532935460409	0.259345004163656	0.544164171524447	-0.877886124087384	0.455304881973974	0.547009686628978	1.82812119134971	1.45212823859335	0.605347782221633	1.10155202152965	0.776256062104543	0.236594704201116	1.29519907072157	0.704800929278435	0.259345004163656	0.544164171524447	-0.877886124087384	0.455304881973974
13	117.75	18.2699993252754	tr	E1BDX8	E1BDX8_BOVIN	73	1	0.48305881023407	0.255858600139618	0.608134984970093	0.356451094150543	0.125892505049706	0.579639136791229	0.363492861390114	0.461276837615878	0.627101999016734	-0.673227976409315	0.626429278784443	0.471565999090672	2.12059394003876	1.0243715856647	0.542572196962873	1.28960736385314	0.755888030175826	0.266966883304705	1.22917924088878	0.770820759111223	0.461276837615878	0.627101999016734	-0.673227976409315	0.626429278784443
14	114.94	81.7200005054474	tr	F1MGU7	F1MGU7_BOVIN	251	1	1.1587769985199	1.08642601966858	4.09260702133179	3.07609701156616	3.73250198364258	1.08173433939616	3.63373533884684	0.0118321583330653	3.35917535989035	1.74810711091644	0.128192610448293	2.3577348391215	0.424135905109924	0.491478931087799	0.460792283187106	1.73582158325179	1.30468319020655	1.58308810715683	0.458802373128276	1.54119762687172	0.0118321583330653	3.35917535989035	1.74810711091644	0.128192610448293
15	106.48	34.0499997138977	tr	E1B805	E1B805_BOVIN	67	1	1.20226395130157	2.22843503952026	11.4815397262573	8.31763744354248	14.3218803405762	1.47689966360728	11.373685836792	0.0249197572339802	7.70105520168659	2.94505613800756	0.167185443268816	6.42529275019963	0.155634931959938	0.187114268258706	0.346822335752876	1.78692865409137	1.29451493759316	2.22898487234394	0.229857178657173	1.77014282134283	0.0249197572339801	7.70105520168659	2.94505613800756	0.167185443268816
16	98.59	59.2400014400482	sp	P06868	PLMN_BOVIN	133	1	1.25892496109009	4.01790809631348	8.47227382659912	10.0925302505493	5.80764389038086	2.09227768580119	8.12414932250976	0.0210216714057373	3.88292117133525	1.95714241884101	0.155591341557581	5.10821350415547	0.195763156568634	0.246451124266041	0.786558371736999	1.65855906760887	1.97574557961196	1.1369227002075	0.409590884190558	1.59040911580944	0.0210216714057373	3.88292117133525	1.95714241884101	0.155591341557581
17	98.49	36.9599997997284	sp	P49951	CLH1_BOVIN	63	1	0.946237087249756	0.751622915267944	0.554625689983368	0.356451094150543	0.224905505776405	0.8992866675059	0.378660763303439	0.0145374629110253	0.421067916367118	-1.24787514258492	0.138279615727078	0.638973715404669	1.56500960194691	1.48087012726414	1.17629707943766	0.867994530310401	0.557849384970082	0.3519792760708	1.40739226954957	0.592607730450428	0.0145374629110253	0.421067916367118	-1.24787514258492	0.138279615727078
18	94.34	79.7299981117249	sp	Q2KJD0	TBB5_BOVIN	191	1	1.70608198642731	1.5995579957962	1.23594701290131	0.801678121089935	0.630957424640656	1.43521332740784	0.889527519543967	0.129934164011672	0.619787666792753	-0.690154047988346	0.323202001867716	1.1623704234759	0.860310947184671	1.46776100971798	1.37611725444024	1.06329874533919	0.689692463692109	0.542819579625803	1.2347297371143	0.765270262885701	0.129934164011672	0.619787666792753	-0.690154047988346	0.323202001867715
19	93.22	56.2300026416779	tr	F1N045	F1N045_BOVIN	99	1	1.49968504905701	1.16949903964996	6.72976589202881	5.01187181472778	11.6949901580811	1.22306136290232	7.81220928827923	0.0805744367541347	6.38742218930117	2.67523381144469	0.258418330015783	4.51763532559078	0.221354741569192	0.331962396469196	0.258874157687135	1.4896655898512	1.10940159032699	2.58874152409629	0.270730431908508	1.72926956809149	0.0805744367541347	6.38742218930117	2.67523381144469	0.258418330015784
20	92.76	58.5600018501282	sp	P00735	THRB_BOVIN	144	1	1.02801597118378	1.00925302505493	1.87068200111389	1.54170000553131	2.51188588142395	1.01242299874624	1.97475596268972	0.0774435545842866	1.95052459805359	0.963862192295398	0.252690200565368	1.49358948071798	0.669528014832626	0.68828549240291	0.67572317432885	1.25247400658891	1.03221134417083	1.68177796767588	0.677845560521462	1.32215443947854	0.0774435545842866	1.95052459805359	0.963862192295399	0.252690200565368
21	90.28	56.6500008106232	tr	F1MM86	F1MM86_BOVIN	132	1	1.00925302505493	1.0375280380249	1.2705739736557	1.18032097816467	1.28233098983765	1.01559368769328	1.24440864721934	0.0119626322511888	1.2253016755606	0.293136991883699	0.128254963070713	1.13000116745631	0.884954837923798	0.893143347211589	0.918165456731721	1.12440058492668	1.04453075992977	1.13480501327644	0.898754547289036	1.10124545271096	0.0119626322511888	1.2253016755606	0.293136991883699	0.128254963070713
22	89.76	48.0199992656708	tr	F1N1I6	F1N1I6_BOVIN	135	1	0.0724435970187187	0.301995187997818	2.53512907028198	2.46603894233704	2.48885703086853	0.458146261672179	2.49667501449585	0.0177832141733132	5.44951519495823	2.4461278891666	0.143901568237945	1.47741063808401	0.676859888660917	0.0490341650122863	0.204408429324336	1.71592718025211	1.66916284394373	1.68460749280661	0.310100827665846	1.68989917233415	0.0177832141733132	5.44951519495823	2.4461278891666	0.143901568237945
23	81.54	58.8100016117096	tr	G3X757	G3X757_BOVIN	66	1	0.903649389743805	0.946237087249756	0.263026803731918	0.155596598982811	0.162929594516754	0.949962158997854	0.193850999077161	9.58458645322145e-05	0.204061811558537	-2.29292187542712	0.0626512467825575	0.571906579037507	1.74853732524454	1.5800646869015	1.65453086558688	0.459912183865029	0.272066461002552	0.284888477399503	1.66104429257764	0.338955707422362	9.58458645322143e-05	0.204061811558537	-2.29292187542712	0.0626512467825574
24	80.79	61.710000038147	tr	F1MZX2	F1MZX2_BOVIN	147	1	1.01859104633331	1.02801597118378	1.49968504905701	1.2705739736557	1.49968504905701	1.0155356725057	1.42331469058991	0.0320737794744207	1.40154081153848	0.487013754892646	0.181472058992885	1.2194251815478	0.820058512102163	0.83530425789668	0.84303324774623	1.22982948995155	1.04194500235183	1.22982948995155	0.832798672581691	1.16720132741831	0.0320737794744208	1.40154081153848	0.487013754892646	0.181472058992885
25	80.38	23.9800006151199	tr	F1N169	F1N169_BOVIN	44	1	0.679203629493713	0.474242001771927	0.59703528881073	1.0375280380249	0.73790431022644	0.71781521042188	0.790822545687357	0.734896456918395	1.10170770165565	0.139741507658627	0.832522550572638	0.754318878054618	1.3256992885807	0.900419768421245	0.628702284364131	0.791489257633958	1.37545018189214	0.978239219107824	0.951607113788693	1.04839288621131	0.734896456918395	1.10170770165565	0.139741507658627	0.832522550572638
26	78.7	81.0500025749207	tr	F1N3Q7	F1N3Q7_BOVIN	148	1	1.04712903499603	1.05681800842285	1.31825697422028	1.191241979599	1.23594701290131	1.03464901447296	1.24848198890686	0.0157091289438842	1.20667199353863	0.271033565400694	0.141961298889202	1.14156550168991	0.875990031688636	0.917274596548264	0.925762040687454	1.15477996862099	1.04351609945776	1.08267726299689	0.906342222974785	1.09365777702522	0.0157091289438842	1.20667199353863	0.271033565400694	0.141961298889202
27	78.4	23.6800000071526	tr	F1MQ37	F1MQ37_BOVIN	46	1	0.758577585220337	0.469894111156464	1.18032097816467	0.337287306785584	0.340408205986023	0.742823898792267	0.619338830312092	0.724264533796476	0.833762660731642	-0.262291331020639	0.825121109243788	0.68108136455218	1.46825335715581	1.11378408616291	0.689923606213225	1.73301023871171	0.495223220513976	0.499805491242366	1.09065368317732	0.909346316822684	0.724264533796476	0.833762660731642	-0.262291331020639	0.825121109243788
28	77.9	70.389997959137	sp	P48616	VIME_BOVIN	91	1	0.353183209896088	0.963828980922699	0.13182570040226	3.0478949546814	1.38038396835327	0.772337396939596	1.52003487447898	0.472144311540396	1.96809694895281	0.976801289949727	0.634595609959368	1.14618613570929	0.872458642488445	0.308137743855652	0.840900924286839	0.115012471618044	2.65916229460871	1.20432792314231	0.673832436876979	1.32616756312302	0.472144311540396	1.96809694895281	0.976801289949727	0.634595609959367
29	77.57	33.0199986696243	tr	F1MI18	F1MI18_BOVIN	56	1	1.57036304473877	1.2705739736557	9.46237182617188	7.58577585220337	10.1859102249146	1.28031233946482	9.07801930109662	0.00758305414446817	7.09047239589308	2.82588174883417	0.114867052576854	5.17916582028072	0.193081286581745	0.303207717078588	0.245324057530723	1.82700692631212	1.46467136126416	1.96670865123266	0.247204353730352	1.75279564626965	0.00758305414446819	7.09047239589308	2.82588174883417	0.114867052576855
30	76.01	48.4499990940094	sp	Q9GLX9	SPON1_BOVIN	98	1	1.33045399188995	1.191241979599	1.75388097763062	1.29419600963593	4.40554904937744	1.17389865716298	2.48454201221466	0.308648024368311	2.11648765168466	1.08167207150289	0.49692838734504	1.82922033468882	0.546680999022523	0.727333917439902	0.651229355484749	0.958813405017707	0.707512367478733	2.40842995555639	0.641748090649058	1.35825190935094	0.308648024368311	2.11648765168466	1.08167207150289	0.49692838734504
31	75.13	54.6199977397919	tr	Q3ZBS7	Q3ZBS7_BOVIN	154	1	1.97696995735168	3.80189394950867	8.31763744354248	1.0375280380249	6.30957412719727	2.25962130228678	5.22157986958822	0.305345266699282	2.31082078413045	1.20840537582802	0.49403295765034	3.7406005859375	0.267336749012825	0.528516721294422	1.01638596855318	2.22361015362399	0.277369372695232	1.68678103482035	0.604079812953475	1.39592018704653	0.305345266699282	2.31082078413045	1.20840537582802	0.49403295765034
32	74.8	26.4999985694885	tr	F1MC48	F1MC48_BOVIN	43	1	0.839460015296936	0.772680580615997	0.559757590293884	0.363078087568283	0.207014098763466	0.870713531970978	0.376616592208544	0.0206959110228714	0.432537888042261	-1.20910158411117	0.154903364564316	0.623665062089761	1.60342475598878	1.34601097018982	1.23893517143147	0.897529177629836	0.582168393964046	0.331931530796047	1.39612363253669	0.60387636746331	0.0206959110228714	0.432537888042261	-1.20910158411117	0.154903364564316
33	74.34	37.049999833107	tr	F1N076	F1N076_BOVIN	82	1	1.36772894859314	1.87068200111389	25.5858592987061	24.6603908538818	42.0726585388184	1.41280364990234	30.7729695638021	0.0349402808737263	21.7814907017895	4.44503078881748	0.184684341761125	16.0928866068522	0.0621392559600966	0.0849896592206629	0.116242787687162	1.58988625992132	1.53237833934539	2.61436369786538	0.0877905676226404	1.91220943237736	0.0349402808737262	21.7814907017895	4.44503078881748	0.184684341761124
34	73.79	58.8699996471405	tr	A6QPP2	A6QPP2_BOVIN	97	1	3.56451106071472	4.09260702133179	15.2756595611572	13.6772899627686	15.8489303588867	2.88570602734884	14.9339599609375	0.000897520858159583	5.1751494502223	2.37160052598999	0.0800017455841338	8.90983299414317	0.112235549269817	0.400064856777656	0.459335996984685	1.71447204130522	1.53507815149389	1.77881340416873	0.323878801010719	1.67612119898928	0.00089752085815958	5.1751494502223	2.37160052598999	0.0800017455841335
35	72.05	56.360000371933	sp	P24627	TRFL_BOVIN	53	1	1.09647798538208	1.16949903964996	0.222843497991562	0.313328593969345	0.465586096048355	1.08865900834401	0.333919396003087	0.00156047207356817	0.306725424071051	-1.70498034021253	0.0866506645494126	0.71128920217355	1.40589790614592	1.54153610378377	1.64419625108355	0.313295207224571	0.440508014197149	0.654566517565038	1.53054342033775	0.469456579662252	0.00156047207356817	0.306725424071051	-1.70498034021253	0.0866506645494126
36	70.81	38.3199989795685	tr	F1MMD7	F1MMD7_BOVIN	68	1	0.731139123439789	0.299226492643356	4.7424201965332	4.40554904937744	2.96483111381531	0.676788538694382	4.03760011990865	0.0159129036991892	5.96582224589343	2.57672099262645	0.142991866602928	2.35719432930152	0.424233160401468	0.310173461030021	0.126941800649937	2.01189190792703	1.86897999652107	1.25777967347047	0.287116140693809	1.71288385930619	0.0159129036991892	5.96582224589343	2.57672099262645	0.142991866602928
37	68.96	64.9699985980988	tr	A5D984	A5D984_BOVIN	60	1	0.751622915267944	1.33045399188995	1.24738299846649	0.242102906107903	0.235504895448685	1.02735896905263	0.574996933341026	0.316555803273336	0.55968454129646	-0.837314194398626	0.504687748145538	0.801177951196829	1.24816215736612	0.938147279446648	1.66062232479372	1.55693625442775	0.302183685592247	0.293948298373513	1.28231058720216	0.717689412797837	0.316555803273336	0.55968454129646	-0.837314194398626	0.504687748145538
38	68.24	32.6499998569489	sp	Q7SIH1	A2MG_BOVIN	42	1	0.879022479057312	0.222843497991562	2.83139204978943	4.285484790802	4.01790809631348	0.700621992349625	3.7115949789683	0.00893365762803505	5.29757132875747	2.40533110778893	0.117590511210505	2.20610848565896	0.453286865310842	0.398449344069654	0.101012030659498	1.28343282671509	1.94255396715993	1.82126496608499	0.317582746679998	1.68241725332	0.00893365762803504	5.29757132875746	2.40533110778893	0.117590511210505
39	67.91	35.9499990940094	tr	A0A140T856	A0A140T856_BOVIN	43	1	1.07646501064301	1.34276497364044	0.559757590293884	0.685488224029541	0.356451094150543	1.13974332809448	0.533898969491323	0.0129648161329994	0.468437898543296	-1.0940702943927	0.131136733820558	0.836821148792903	1.19499847899695	1.28637405041183	1.60460210115071	0.66890946900819	0.819157385085622	0.425958515346698	1.36199154351983	0.63800845648017	0.0129648161329993	0.468437898543296	-1.0940702943927	0.131136733820558
40	67.15	49.3099987506866	sp	Q76LV1	HS90B_BOVIN	82	1	1.14815402030945	1.05681800842285	1.33045399188995	0.16443720459938	0.285759091377258	1.06832400957743	0.593550095955529	0.327751524547058	0.555589962066193	-0.847907560737504	0.515000592657676	0.830937052766481	1.20346059508437	1.38175812053012	1.27183882931244	1.60114895281225	0.19789369610118	0.343899806159643	1.28568584830898	0.714314151691025	0.327751524547058	0.555589962066193	-0.847907560737504	0.515000592657676
41	66.51	44.4000005722046	tr	F1MKS5	F1MKS5_BOVIN	65	1	1.70608198642731	0.53456437587738	3.66437602043152	2.31206488609314	8.24138069152832	1.08021545410156	4.73927386601766	0.174362191304933	4.38734129198273	2.13334693820107	0.373861574735145	2.90974466005961	0.343672767485898	0.586333917833312	0.183715218457151	1.25934624805066	0.794593738010597	2.83233811016238	0.37124063459212	1.62875936540788	0.174362191304933	4.38734129198273	2.13334693820107	0.373861574735145
42	65.83	11.4500001072884	tr	E1BNR0	E1BNR0_BOVIN	45	1	1.14815402030945	0.794328212738037	4.32513809204102	4.01790809631348	3.53183197975159	0.980827411015829	3.95829272270203	0.0019300966377565	4.03566690555934	2.01280710270764	0.0866506645494126	2.46956006685893	0.40493042198885	0.464922491952101	0.321647658381663	1.75137999277022	1.62697322095264	1.43014621395453	0.397166857440871	1.60283314255913	0.0019300966377565	4.03566690555934	2.01280710270764	0.0866506645494126
43	65.21	45.1200008392334	sp	A5D7D1	ACTN4_BOVIN	42	1	0.744732022285461	0.779830098152161	0.444631308317184	0.401790797710419	0.591561615467072	0.841520706812541	0.479327907164892	0.0250650282106232	0.569597281783427	-0.811985833356448	0.167185443268816	0.660424306988716	1.51417806615813	1.12765689331024	1.18080162995195	0.673250974581075	0.608382813077296	0.895729622921313	1.27421219647344	0.725787803526561	0.0250650282106231	0.569597281783427	-0.811985833356448	0.167185443268816
44	63.28	32.820001244545	sp	Q28178	TSP1_BOVIN	44	1	1.01859104633331	1.20226395130157	0.544502675533295	1.44544005393982	1.0375280380249	1.07361833254496	1.00915692249934	0.830346422285054	0.939958728263498	-0.089330682604277	0.893515022477696	1.04138762752215	0.960257231382107	0.978109418062628	1.15448265326736	0.522862631687752	1.38799426432506	0.9962938012751	1.0309497675707	0.969050232429302	0.830346422285054	0.939958728263498	-0.0893306826042771	0.893515022477696
45	62.26	75.0800013542175	sp	P10096	G3P_BOVIN	102	1	0.831763684749603	0.903649389743805	0.248885706067085	0.121338896453381	0.0660693421959877	0.911804358164469	0.145431314905485	0.000488273605070535	0.159498376601587	-2.64838635478913	0.0734419857317308	0.528617836534977	1.89172580054217	1.57346882239485	1.70945686522254	0.47082351155326	0.229539921030176	0.124985079257	1.72488382938652	0.275116170613478	0.000488273605070535	0.159498376601587	-2.64838635478912	0.0734419857317309
46	61.35	51.690000295639	tr	A0A140T8C8	A0A140T8C8_BOVIN	63	1	1.23594701290131	1.77010905742645	16.5958690643311	11.9124202728271	19.9526195526123	1.33535202344259	16.1536362965902	0.0229920862108915	12.0969122845566	3.59656694402129	0.160928731183388	8.74449416001638	0.114357672576698	0.141340023823516	0.202425552014221	1.89786496058453	1.36227665715598	2.28173513384506	0.152707749471478	1.84729225052852	0.0229920862108915	12.0969122845566	3.59656694402129	0.160928731183388
47	61.12	59.1199994087219	sp	Q3MHN2	CO9_BOVIN	83	1	1.9408860206604	5.54625701904297	19.0546092987061	15.4169998168945	25.8225994110107	2.82904767990112	20.0980695088704	0.0168361333383265	7.10418196612822	2.82866853527313	0.142991866602928	11.4635585943858	0.0872329470614601	0.169309207492597	0.483816344931427	1.66218972423083	1.3448703288737	2.25258144740999	0.246786166495161	1.75321383350484	0.0168361333383265	7.10418196612822	2.82866853527313	0.142991866602928
48	59.54	62.8199994564056	tr	F1MX87	F1MX87_BOVIN	92	1	1.10662400722504	1.49968504905701	6.02559614181519	4.52897596359253	5.64937019348145	1.20210301876068	5.40131409962972	0.00641714287153853	4.49322064360029	2.16774990842536	0.108482906647302	3.3017085591952	0.302873491730521	0.33516707710107	0.454214847303955	1.82499334322952	1.37170676405687	1.71104447657806	0.364085138711849	1.63591486128815	0.00641714287153853	4.49322064360029	2.16774990842536	0.108482906647302
49	59.39	39.5700007677078	tr	A4FUD0	A4FUD0_BOVIN	34	1	0.946237087249756	0.765596628189087	0.440554887056351	0.151356101036072	0.0717794299125671	0.903944571812948	0.221230139334997	0.0105198108679972	0.244738611451915	-2.03068636716919	0.120688912211394	0.562587355573972	1.77750173389475	1.68193806326196	1.36084933407008	0.783087075618471	0.269035732027168	0.127588061127565	1.60676304374227	0.393236956257735	0.0105198108679972	0.244738611451915	-2.03068636716919	0.120688912211394
50	58.9	39.3900007009506	sp	Q3SYU2	EF2_BOVIN	49	1	0.954992592334747	1.09647798538208	0.539510607719421	0.380189388990402	0.111686296761036	1.01715685923894	0.343795431156953	0.0234626490640082	0.337996473242276	-1.56491990181903	0.162215646779569	0.680476145197948	1.4695592300434	1.40341817868861	1.61133934395763	0.792842793280402	0.558710825755408	0.164129628274547	1.49477225089655	0.505227749103452	0.0234626490640082	0.337996473242276	-1.56491990181902	0.162215646779569
51	58.04	45.4199999570847	tr	E1BJX6	E1BJX6_BOVIN	57	1	0.704693078994751	1.01859104633331	0.260615289211273	0.334194988012314	0.122461602091789	0.907761375109354	0.239090626438459	0.00855310011833183	0.263384886154312	-1.92475553325581	0.117590511210505	0.573426000773906	1.74390418057497	1.22891720648119	1.77632518399689	0.454488092377293	0.582804036721876	0.213561299847779	1.58304885701768	0.416951142982316	0.00855310011833184	0.263384886154312	-1.92475553325581	0.117590511210505
52	57.52	48.7500011920929	sp	P17697	CLUS_BOVIN	106	1	0.559757590293884	1.08642601966858	3.37287306785584	0.981747925281525	2.37684011459351	0.882061203320821	2.24382036924362	0.183300734774851	2.54383750333423	1.34700651628998	0.379569948145178	1.56294078628222	0.639819504857063	0.358143824261815	0.69511655796818	2.15802997622125	0.628141471448074	1.52074866524362	0.564359962362353	1.43564003763765	0.183300734774851	2.54383750333423	1.34700651628998	0.379569948145178
53	57.29	53.2700002193451	sp	Q29443	TRFE_BOVIN	55	1	2.24905490875244	4.61317586898804	7.11213493347168	0.613762021064758	9.12010860443115	2.62074359258016	5.61533518632253	0.368795789599254	2.14264959083393	1.09939593078841	0.54788526015465	4.11803938945134	0.242834005561378	0.546147012219834	1.12023597462545	1.72706821398793	0.149042290036602	2.2146725035688	0.636405664135555	1.36359433586444	0.368795789599254	2.14264959083393	1.09939593078841	0.547885260154649
54	57.18	62.0299994945526	tr	F1N5M2	F1N5M2_BOVIN	75	1	0.895364820957184	0.972747206687927	0.862978518009186	0.831763684749603	0.85506671667099	0.95603734254837	0.849936306476593	0.0669084781056834	0.889019987661822	-0.169712239638359	0.233465347980863	0.902986824512482	1.10743587044019	0.991559119858241	1.0772551495567	0.955693366262685	0.921124940221213	0.94693155366097	1.05875004661838	0.941249953381623	0.0669084781056837	0.889019987661822	-0.169712239638359	0.233465347980864
55	56.7	25.6399989128113	tr	E1BPK6	E1BPK6_BOVIN	28	1	1.04712903499603	0.879022479057312	0.847227394580841	0.307609707117081	0.53456437587738	0.975383838017781	0.563133825858434	0.107725774646029	0.57734586519586	-0.792492255195144	0.298796237832074	0.769258831938107	1.29995257575471	1.36121808619063	1.14268753579684	1.10135543383531	0.399878031094001	0.694908337328508	1.26795273258073	0.732047267419274	0.107725774646029	0.57734586519586	-0.792492255195144	0.298796237832074
56	56.36	37.4000012874603	tr	F1MF35	F1MF35_BOVIN	44	1	1.191241979599	1.4060480594635	1.29419600963593	1.13762700557709	0.416869401931763	1.1990966796875	0.949564139048261	0.464683417823131	0.791899565008995	-0.336610627021322	0.628349716123105	1.07433040936788	0.930812337880657	1.10882273201213	1.30876688140178	1.20465361340504	1.05891725269738	0.388027182603015	1.11613398376485	0.883866016235145	0.464683417823132	0.791899565008995	-0.336610627021322	0.628349716123105
57	55.99	61.3600015640259	tr	F1MMK2	F1MMK2_BOVIN	43	1	0.510505020618439	0.428548514842987	0.151356101036072	0.152756601572037	0.0711213499307632	0.646351178487142	0.125078017512957	0.0967067077646107	0.193514024072357	-2.3694899717916	0.281187399009168	0.38571459800005	2.59259049355418	1.32353046336704	1.11105080560869	0.392404388687546	0.396035313063306	0.184388535719237	1.6757239208433	0.324276079156696	0.0967067077646108	0.193514024072357	-2.3694899717916	0.281187399009168
58	54.71	39.6200001239777	tr	F1MMP5	F1MMP5_BOVIN	51	1	1.64437198638916	1.90546095371246	3.40408205986023	4.20726585388184	9.12010860443115	1.51661098003387	5.57715217272441	0.148106742967739	3.67737821112164	1.87867756252148	0.344528259738714	3.54688157637914	0.281937803240913	0.463610625553456	0.537221475451025	0.959739418008794	1.18618729249395	2.57130338525186	0.427589968081798	1.5724100319182	0.148106742967739	3.67737821112164	1.87867756252148	0.344528259738713
59	54.49	44.1500008106232	sp	P19120	HSP7C_BOVIN	53	1	0.879022479057312	1.06659603118896	0.660693526268005	1.5995579957962	1.11686301231384	0.981872836748757	1.12570484479268	0.651371346558778	1.1464874092252	0.197220511265758	0.776153581162061	1.05378884077072	0.948956718187128	0.83415428693894	1.01215346938849	0.626969560414767	1.51791130624074	1.05985465882993	0.931754824838187	1.06824517516181	0.651371346558779	1.1464874092252	0.197220511265758	0.776153581162061
60	53.54	40.4599994421005	tr	A7E307	A7E307_BOVIN	28	1	1.33045399188995	1.18032097816467	0.304789513349533	0.816582381725311	0.340408205986023	1.17025832335154	0.487260033686956	0.0334063207542281	0.41636963733911	-1.26406322715638	0.182439032139701	0.828759178519248	1.20662313723838	1.60535656964558	1.42420260162133	0.367766078795174	0.985307195250986	0.410744417448545	1.41206076950177	0.587939230498235	0.0334063207542281	0.41636963733911	-1.26406322715638	0.182439032139701
61	53.43	32.0899993181229	tr	F1N6Y1	F1N6Y1_BOVIN	35	1	0.744732022285461	1.14815402030945	1.70608198642731	1.97696995735168	2.53512907028198	0.964295347531637	2.07272700468699	0.0284759361147257	2.14947319821948	1.10398312146943	0.173157410151508	1.51851117610931	0.658539769567039	0.490435654345062	0.756105083962054	1.12352283820432	1.30191334015533	1.6694833137662	0.635026835958052	1.36497316404195	0.0284759361147257	2.14947319821948	1.10398312146943	0.173157410151508
62	53.31	25.6599992513657	tr	F1N789	F1N789_BOVIN	25	1	0.816582381725311	0.457088202238083	1.5995579957962	1.31825697422028	0.751622915267944	0.757890194654465	1.22314596176147	0.203319380259183	1.61388281625563	0.690535828588153	0.395152928333258	0.99051807820797	1.00957268928315	0.824399271139664	0.461463765573103	1.61487006748034	1.33087623862984	0.758817967893901	0.76514524199864	1.23485475800136	0.203319380259183	1.61388281625563	0.690535828588153	0.395152928333258
63	53.12	40.599998831749	sp	P81187	CFAB_BOVIN	37	1	3.01995205879211	4.96592283248901	11.2719697952271	5.80764389038086	7.31139087677002	2.99529163042704	8.13033485412599	0.0684358969477276	2.71437170642608	1.44061829713783	0.235857282802274	5.56281324227652	0.179765157744315	0.542882158229031	0.89269990132848	2.02630742832815	1.04401202007712	1.3143333342929	0.538449072433942	1.46155092756606	0.0684358969477276	2.71437170642608	1.44061829713783	0.235857282802274
64	53.07	62.9299998283386	sp	P63258	ACTG_BOVIN	112	1	0.619441092014313	0.636795520782471	0.197696998715401	0.679203629493713	0.474242001771927	0.752078870932261	0.450380876660347	0.182364605753945	0.598847932135182	-0.739738394723179	0.378532758759343	0.601229873796304	1.66325733897048	1.0302899423527	1.05915482336498	0.328820984005829	1.12969042141081	0.78878648989521	1.25090070156272	0.749099298437282	0.182364605753945	0.598847932135182	-0.739738394723179	0.378532758759343
65	52.86	39.8499995470047	tr	E1BCJ2	E1BCJ2_BOVIN	39	1	1.04712903499603	4.32513809204102	11.3762702941895	9.81747913360596	10.4712896347046	2.12408904234568	10.5550130208334	0.0085351850317659	4.96919517515951	2.31301220775739	0.117590511210505	6.33955103158952	0.157739877006601	0.165174005190314	0.682246750675115	1.7944914769993	1.54860795104987	1.6517399390788	0.335053544290677	1.66494645570932	0.00853518503176591	4.96919517515951	2.31301220775739	0.117590511210505
66	52.82	20.550000667572	tr	G3N3E4	G3N3E4_BOVIN	31	1	1.31825697422028	2.14783000946045	7.24435901641846	5.1050500869751	1.00925302505493	1.48869566122691	4.4528873761495	0.244167469399568	2.99113344125665	1.58069227379558	0.438071736040761	2.9707915186882	0.336610628416485	0.443739308506703	0.722982409216267	2.43852824099125	1.71841411787432	0.339725294994978	0.501110782046485	1.49888921795352	0.244167469399568	2.99113344125665	1.58069227379558	0.438071736040761
67	52.56	49.8299986124039	tr	F1N102	F1N102_BOVIN	77	1	0.501187205314636	1.36772894859314	14.0604801177979	11.6949901580811	17.7010898590088	0.956305384635925	14.4855200449626	0.0147823026509366	15.1473789415892	3.92099627042635	0.139365843742724	7.72091271479926	0.129518366149021	0.0649129479671454	0.177146018756501	1.82109041212797	1.51471601740354	2.29261623759582	0.123859110957556	1.87614088904244	0.0147823026509366	15.1473789415892	3.92099627042635	0.139365843742724
68	52.1	33.9599996805191	sp	Q863B3	SND1_BOVIN	28	1	0.912010788917542	0.928966403007507	0.322106897830963	0.461317598819733	0.398107200860977	0.94699239730835	0.393843899170558	0.000687124002775761	0.415889188012476	-1.265728915562	0.0734419857317308	0.670418148239454	1.49160639911978	1.36036112881568	1.38565223129328	0.480456710005285	0.688104282426084	0.593819248339896	1.41253991974291	0.587460080257088	0.000687124002775762	0.415889188012476	-1.265728915562	0.0734419857317309
69	52.1	88.0599975585938	sp	Q3T149	HSPB1_BOVIN	70	1	0.564936995506287	0.283139199018478	1.44544005393982	0.231206506490707	0.167494297027588	0.616025398174922	0.614713619152705	0.997929812621176	0.997870576398144	-0.00307538443178281	0.998438960484758	0.615369508663813	1.62503989216391	0.918045154256938	0.460112493440363	2.34889774938376	0.375719796375252	0.272184914379781	1.0010658466204	0.998934153379597	0.997929812621176	0.997870576398144	-0.00307538443178265	0.998438960484759
70	51.91	35.4299992322922	sp	P35605	COPB2_BOVIN	29	1	0.809095919132233	1.07646501064301	0.242102906107903	0.366437613964081	0.177010893821716	0.961853643258414	0.2618504712979	0.00296656512555027	0.272235254431064	-1.87707418712168	0.0876229255483768	0.611852057278157	1.63438201785008	1.32237182094561	1.75935505623974	0.395688636212004	0.598899046926785	0.289303421825783	1.57203629834514	0.427963701654857	0.00296656512555028	0.272235254431064	-1.87707418712168	0.0876229255483768
71	51.57	76.690000295639	tr	G3N0V0	G3N0V0_BOVIN	59	1	5.91561698913574	4.01790809631348	12.8233098983765	10.1859102249146	7.04693078994751	3.64450836181641	10.0187169710795	0.0454292304068072	2.74898998066402	1.45890164862145	0.201098692613429	6.83161266644797	0.146378322194888	0.865918089617265	0.588134645871624	1.87705458790945	1.49099644875075	1.03151790565601	0.533477019227926	1.46652298077207	0.0454292304068071	2.74898998066402	1.45890164862145	0.201098692613428
72	51.31	25.33999979496	tr	F1MVP0	F1MVP0_BOVIN	37	1	2.7542290687561	4.13047504425049	6.98232412338257	3.73250198364258	7.24435901641846	2.62823470433553	5.98639504114787	0.084294094954271	2.27772467629041	1.18759336945336	0.26196627607817	4.3073148727417	0.232163199010217	0.639430631409348	0.958944299705063	1.62103870501071	0.866549600834443	1.68187356403022	0.610179376708209	1.38982062329179	0.0842940949542711	2.27772467629041	1.18759336945336	0.261966276078171
73	49.8	49.8600006103516	tr	F1MYN5	F1MYN5_BOVIN	59	1	7.94328212738037	12.8233098983765	21.0862808227539	16.5958690643311	18.3653793334961	7.25553067525229	18.6825097401937	0.0648688918602422	2.57493360257127	1.36453523133423	0.229203417906189	12.969020207723	0.0771068271915024	0.612481282329268	0.9887647403572	1.62589621151158	1.27965480803618	1.41609613057427	0.559450949959323	1.44054905004068	0.0648688918602423	2.57493360257127	1.36453523133423	0.229203417906189
74	49.27	31.6100001335144	sp	P56701	PSMD2_BOVIN	28	1	1.0375280380249	0.879022479057312	0.613762021064758	0.267916798591614	0.214782997965813	0.972183505694071	0.365487272540728	0.0277723374457716	0.375944737181893	-1.4114074895089	0.171519008675819	0.668835389117399	1.4951361968445	1.55124572489208	1.31425832627857	0.917657813942356	0.40057210331702	0.321129834725466	1.45354674933839	0.546453250661614	0.0277723374457717	0.375944737181892	-1.4114074895089	0.171519008675819
75	49.21	53.030002117157	sp	Q3T0K2	TCPG_BOVIN	29	1	0.691830992698669	0.636795520782471	0.267916798591614	0.280543386936188	0.172186896204948	0.776208837827047	0.240215693910917	0.032807388388882	0.309473020924868	-1.69211445047024	0.181472058992885	0.508212265868982	1.96768174866878	1.36130321749657	1.2530109238777	0.527174994750488	0.55202010218406	0.338809013022402	1.52733196334768	0.472668036652317	0.032807388388882	0.309473020924867	-1.69211445047024	0.181472058992885
76	48.95	28.3100008964539	tr	E1BEK9	E1BEK9_BOVIN	28	1	1.38038396835327	1.44544005393982	0.496592313051224	0.501187205314636	0.277971297502518	1.2752746740977	0.425250271956126	0.0119687191442837	0.33345778803065	-1.58442395072861	0.128254963070713	0.850262473026911	1.17610741591361	1.62347982198854	1.6999927666972	0.58404590206524	0.589449988931563	0.326924104403841	1.49986000153312	0.500139998466881	0.0119687191442837	0.33345778803065	-1.58442395072861	0.128254963070713
77	48.89	28.3300012350082	tr	F1MNW4	F1MNW4_BOVIN	57	1	2.10862803459167	2.14783000946045	9.28966426849365	13.9315700531006	19.9526195526123	1.75215268135071	14.3912846247355	0.0528563062562838	8.21348777301845	3.03799497770792	0.215491094737157	8.07171865304311	0.123889352811249	0.261236562525219	0.266093269820635	1.15089049405747	1.72597319752322	2.47191712326222	0.217073061719034	1.78292693828097	0.0528563062562838	8.21348777301845	3.03799497770791	0.215491094737157
78	48.32	41.1300003528595	tr	F1N0C7	F1N0C7_BOVIN	51	1	6.79203701019287	8.55066680908203	12.5892496109009	17.7010898590088	13.9315700531006	5.4475679397583	14.7406365076701	0.0340632302901374	2.70591145822848	1.43611463278652	0.182439032139701	10.0941022237142	0.099067750438537	0.672871827495094	0.84709532552522	1.24718863866118	1.7536071526424	1.38016930523757	0.539678301152951	1.46032169884705	0.0340632302901374	2.70591145822848	1.43611463278652	0.182439032139701
79	48.03	52.920001745224	sp	Q3ZCI9	TCPQ_BOVIN	33	1	0.691830992698669	0.685488224029541	0.343558013439178	0.334194988012314	0.13182570040226	0.792439738909403	0.269859567284584	0.0183863738690612	0.340542698749534	-1.5540923938244	0.145074005595498	0.531149653096994	1.88270856277372	1.30251613394603	1.29057454906097	0.646819613711469	0.629191765566844	0.248189374940978	1.4919330819269	0.508066918073097	0.0183863738690612	0.340542698749534	-1.5540923938244	0.145074005595498
80	47.88	72.6700007915497	sp	P50291	FST_BOVIN	120	1	3.31131100654602	4.69894123077393	16.143590927124	11.8032102584839	17.0608196258545	3.00341741243998	15.0025402704875	0.00549692258396266	4.99515658674276	2.32052990391887	0.103027884773244	9.00297884146372	0.111074347458693	0.367801709284886	0.52193183095496	1.79313882787037	1.31103387737885	1.89501940705225	0.333602629232846	1.66639737076715	0.00549692258396266	4.99515658674276	2.32052990391887	0.103027884773244
81	47.77	39.0399992465973	tr	F1MEN8	F1MEN8_BOVIN	31	1	0.405508488416672	0.559757590293884	0.194088593125343	0.666806817054749	0.316227793693542	0.655088692903519	0.392374401291211	0.315628617881957	0.598963782372901	-0.739459324879496	0.503618974504896	0.523731547097365	1.90937514752017	0.774267829891266	1.06878723154292	0.370587936130685	1.27318436468137	0.603797490233586	1.25081006965145	0.749189930348546	0.315628617881957	0.598963782372901	-0.739459324879496	0.503618974504896
82	47.56	52.4699985980988	tr	F1MSZ6	F1MSZ6_BOVIN	40	1	1.67494297027588	1.78648805618286	4.40554904937744	13.55189037323	9.46237182617188	1.48714367548625	9.13993708292644	0.100351004003846	6.14596775926037	2.61964019880898	0.288123453662579	5.31354037920634	0.188198438072163	0.315221650865869	0.336214261808188	0.829117449943135	2.55044460116706	1.78080359814358	0.279878116915407	1.72012188308459	0.100351004003846	6.14596775926037	2.61964019880898	0.288123453662579
83	47.33	56.8899989128113	sp	P48644	AL1A1_BOVIN	51	1	0.170608192682266	0.0270395800471306	0.0325087308883667	0.045289758592844	0.0210862793028355	0.399215924243132	0.0329615895946821	0.350552666032947	0.0825658186285366	-3.59831154494941	0.533353137054396	0.216088756918907	4.62772804221034	0.789528317506547	0.125131822833697	0.150441565548764	0.209588685865041	0.0975815660356113	1.84746272751686	0.152537272483139	0.350552666032947	0.0825658186285366	-3.59831154494941	0.533353137054396
84	47.09	43.8300013542175	sp	Q29437	AOCX_BOVIN	48	1	1.00925302505493	1.52756595611572	4.32513809204102	4.69894123077393	8.31763744354248	1.17893966039022	5.78057225545248	0.0661918543144843	4.90319602407741	2.29372244004726	0.231789689840542	3.47975595792135	0.28737647469892	0.290035576419507	0.438986519338621	1.24294293747676	1.35036516571722	2.39029332634898	0.338799523485682	1.66120047651432	0.0661918543144843	4.9031960240774	2.29372244004726	0.231789689840542
85	46.9	13.3100003004074	sp	P98133	FBN1_BOVIN	28	1	0.879022479057312	1.30617094039917	0.73790431022644	0.751622915267944	0.376703798770905	1.06173113981883	0.62207700808843	0.0677011177683169	0.585908225499141	-0.771253390967239	0.2349767999003	0.841904073953629	1.18778377601137	1.04408863937357	1.55144865170365	0.876470767935829	0.892765504433636	0.447442660541934	1.26110702236287	0.738892977637133	0.0677011177683169	0.585908225499141	-0.771253390967239	0.2349767999003
86	46.77	52.9100000858307	tr	F1MM32	F1MM32_BOVIN	52	1	1.30617094039917	2.22843503952026	0.492039501667023	2.20800495147705	0.666806817054749	1.51153532663981	1.12228375673294	0.590294978804553	0.742479343322933	-0.429577205943812	0.731249812656809	1.31690954168638	0.759353598971912	0.991845604464636	1.69217016733482	0.3736319664272	1.6766565064519	0.506342156349529	1.14778979025712	0.852210209742876	0.590294978804553	0.742479343322933	-0.429577205943813	0.731249812656809
87	46.66	50.7000029087067	sp	P12763	FETUA_BOVIN	43	1	4.09260702133179	5.7016429901123	21.0862808227539	13.1825704574585	21.6770401000977	3.59808333714803	18.6486304601034	0.0167879211371767	5.18293455506368	2.3737691769213	0.142991866602928	11.1233568986257	0.0899009183211186	0.367929129545186	0.512582940750264	1.89567600994257	1.18512518995837	1.9487858114825	0.323470996205523	1.67652900379448	0.0167879211371767	5.18293455506368	2.3737691769213	0.142991866602928
88	46.37	34.8199993371964	tr	Q0V7N2	Q0V7N2_BOVIN	29	1	0.73790431022644	1.01859104633331	8.01678085327148	4.09260702133179	5.54625701904297	0.918831785519917	5.88521496454875	0.0484882463377601	6.40510598054531	2.67922244197086	0.207957986256102	3.40202337503433	0.293942718718065	0.216901599101738	0.299407421421092	2.35647435937755	1.20299203449491	1.63028186688664	0.270083913080299	1.7299160869197	0.0484882463377601	6.40510598054531	2.67922244197086	0.207957986256102
89	45.75	39.7399991750717	tr	G3MYZ3	G3MYZ3_BOVIN	33	1	1.44544005393982	1.8197009563446	2.42102909088135	1.7378009557724	4.57088184356689	1.42171367009481	2.90990396340688	0.218187117905424	2.04675809525897	1.03334060143648	0.4094401322608	2.16580881675084	0.461721271178591	0.667390419117545	0.840194638728327	1.11784062940209	0.802379666354603	2.11047337521885	0.656435443008154	1.34356455699185	0.218187117905424	2.04675809525897	1.03334060143648	0.4094401322608
90	45.67	41.7199999094009	sp	P80109	PHLD_BOVIN	54	1	1.12719798088074	3.73250198364258	5.80764389038086	3.46736907958984	1.8197009563446	1.95323332150777	3.69823797543843	0.301994863200109	1.89339283469915	0.920973767552748	0.491155702134019	2.8257356484731	0.353890145576906	0.39890425754788	1.32089567035736	2.05526794182571	1.22706774834491	0.643974236347226	0.69123002449405	1.30876997550595	0.301994863200109	1.89339283469915	0.920973767552748	0.491155702134019
91	45.45	24.9500006437302	sp	A3KMV5	UBA1_BOVIN	26	1	0.401790797710419	0.602559626102448	0.244343101978302	0.831763684749603	0.801678121089935	0.668116807937622	0.625928302605947	0.878815157685517	0.936854596635721	-0.0941029413364001	0.922567732452515	0.647022555271785	1.54554117449576	0.620984221394948	0.931280712230102	0.377642324811482	1.28552502223082	1.23902654483689	1.03260203604027	0.967397963959731	0.878815157685516	0.936854596635721	-0.0941029413364003	0.922567732452515
92	45.41	21.7099994421005	tr	G3X6L9	G3X6L9_BOVIN	29	1	0.630957424640656	0.340408205986023	0.539510607719421	0.210862800478935	0.175388097763062	0.65712187687556	0.308587168653806	0.208312255080743	0.469604162504916	-1.09048289853781	0.402067256115489	0.482854522764683	2.07101715496894	1.30672365048582	0.704991234289255	1.11733572387464	0.436700477136668	0.363231759244671	1.36091067991467	0.639089320085327	0.208312255080743	0.469604162504916	-1.09048289853781	0.402067256115489
93	44.82	30.9500008821487	tr	A7MBA2	A7MBA2_BOVIN	25	1	0.642687678337097	0.625172674655914	0.586138188838959	0.277971297502518	0.356451094150543	0.75595345099767	0.406853526830673	0.0897759123535019	0.538199179187195	-0.8937879041756	0.270847021731104	0.581403488914172	1.71997591873347	1.10540733000653	1.07528194545837	1.00814356985306	0.478103937803429	0.613087298145132	1.30022173139946	0.699778268600541	0.0897759123535018	0.538199179187195	-0.8937879041756	0.270847021731103
94	44.28	57.940000295639	sp	Q3ZBH0	TCPB_BOVIN	29	1	0.847227394580841	0.895364820957184	0.602559626102448	0.529663383960724	0.144544005393982	0.914197405179342	0.425589005152385	0.0638448963409344	0.465532939320578	-1.10304484393854	0.226811307472051	0.669893205165863	1.49277525475483	1.26472008978068	1.33657844870287	0.899486099360056	0.790668392926274	0.215771714475285	1.36469126441279	0.635308735587205	0.0638448963409344	0.465532939320578	-1.10304484393854	0.226811307472052
95	44.1	32.2100013494492	sp	Q95M18	ENPL_BOVIN	31	1	0.478630095720291	0.862978518009186	2.80543398857117	4.24619579315186	2.01372408866882	0.780536204576492	3.02178462346395	0.0683541295822212	3.87142147378484	1.95286337945637	0.235857282802274	1.90116041402022	0.52599454134719	0.251756817673356	0.45392198977272	1.47564296409831	2.23347580868928	1.05920787841914	0.410557782931089	1.58944221706891	0.0683541295822212	3.87142147378484	1.95286337945637	0.235857282802274
96	43.74	37.8800004720688	sp	O77588	PLOD1_BOVIN	27	1	1.90546095371246	1.30617094039917	5.7016429901123	5.49540901184082	5.91561698913574	1.40387729803721	5.70422299702962	0.000982183900416922	4.06319199334929	2.0226135361931	0.0837418534225036	3.55405014753341	0.281369130566157	0.536137891873836	0.367516181870894	1.60426633092652	1.54623845576708	1.66447200899551	0.395007734770296	1.6049922652297	0.000982183900416923	4.06319199334929	2.0226135361931	0.0837418534225037
97	42.92	20.7300007343292	sp	A7MBJ5	CAND1_BOVIN	24	1	0.544502675533295	0.465586096048355	0.847227394580841	0.452897608280182	0.487528502941132	0.670029590527217	0.595884501934052	0.741794539965031	0.889340575936619	-0.169192085144727	0.838420226438862	0.632957046230634	1.57988603801027	0.860252174734289	0.735572972638505	1.33852273171809	0.715526607970104	0.770239474928743	1.05857039512769	0.941429604872312	0.741794539965031	0.889340575936619	-0.169192085144727	0.838420226438862
98	42.75	43.529999256134	tr	G5E531	G5E531_BOVIN	27	1	0.839460015296936	0.619441092014313	0.359749287366867	0.296483099460602	0.265460610389709	0.819633702437083	0.307230999072393	0.0366527620077501	0.374839392473587	-1.41565551878477	0.185728368816754	0.563432350754738	1.77483596506389	1.48990382638208	1.09940632834545	0.638495973624819	0.52620886795629	0.471149038627468	1.45471537326381	0.545284626736192	0.03665276200775	0.374839392473587	-1.41565551878477	0.185728368816754
99	42.72	23.9999994635582	tr	E1BE98	E1BE98_BOVIN	23	1	1.43218803405762	0.912010788917542	0.794328212738037	0.559757590293884	0.346736788749695	1.11473294099172	0.566940863927205	0.0593587397464384	0.508588957120821	-0.975427957436586	0.22514988132063	0.840836902459463	1.18929128476044	1.70328874704291	1.08464648286712	0.944687620648681	0.665714823715019	0.412371040965833	1.32574217155682	0.674257828443177	0.0593587397464384	0.508588957120821	-0.975427957436586	0.22514988132063
100	42.69	54.7599971294403	tr	F1MXX6	F1MXX6_BOVIN	36	1	0.363078087568283	0.390840888023376	5.49540901184082	2.7542290687561	4.32513809204102	0.584639658530553	4.19159205754598	0.037937292369752	7.16953083217315	2.84187871331443	0.186537125774872	2.38811585803827	0.418740153093517	0.152035373973244	0.163660773286115	2.30114841092972	1.15330630190554	1.81110898681186	0.244812100117625	1.75518789988237	0.037937292369752	7.16953083217315	2.84187871331443	0.186537125774872
101	42.32	27.2300004959106	sp	Q08DS7	AP1B1_BOVIN	25	1	0.847227394580841	0.801678121089935	0.405508488416672	0.296483099460602	0.158489301800728	0.882968505223592	0.286826963226001	0.00340597367599353	0.324843934442903	-1.62218132776935	0.0902583024138287	0.584897734224796	1.70970058778799	1.44850517450495	1.37062955484424	0.693298100999005	0.506897329416997	0.270969252446813	1.50961177237906	0.490388227620939	0.00340597367599353	0.324843934442903	-1.62218132776935	0.0902583024138286
102	42.08	48.3599990606308	tr	A5PJT7	A5PJT7_BOVIN	35	1	1.39315700531006	1.92309200763702	10.1859102249146	6.79203701019287	6.42687702178955	1.43874967098236	7.80160808563234	0.0287076512105705	5.42249165576212	2.43895592785147	0.173217550842857	4.62017887830735	0.21644183620145	0.301537460346223	0.41623756531729	2.20465711246364	1.47008096203435	1.39104506363704	0.311405620621655	1.68859437937835	0.0287076512105704	5.42249165576212	2.43895592785147	0.173217550842857
103	41.88	40.9200012683868	sp	Q0VCX2	GRP78_BOVIN	30	1	1	1.31825697422028	3.07609701156616	5.86138200759888	4.78630113601685	1.10608565807343	4.57459338506063	0.0484028261998662	4.13584006959156	2.04818039859574	0.207957986256102	2.84033952156703	0.352070586071448	0.352070586071448	0.464119505506508	1.08300327767473	2.06362019860398	1.68511584607189	0.389420225883135	1.61057977411687	0.0484028261998662	4.13584006959156	2.04818039859574	0.207957986256102
104	41.6	42.1299993991852	sp	Q28065	C4BPA_BOVIN	34	1	1.2705739736557	1.35518896579742	8.39459991455078	8.55066680908203	11.9124202728271	1.20858764648437	9.61922899881997	0.0174184550529435	7.95906612714525	2.99259916283233	0.142991866602928	5.41390832265217	0.184709444712229	0.234687013139755	0.250316201352582	1.550561888798	1.57938891822483	2.2003365337726	0.223237553068189	1.77676244693181	0.0174184550529434	7.95906612714525	2.99259916283233	0.142991866602928
105	41.29	37.5200003385544	tr	F1MWD3	F1MWD3_BOVIN	25	1	0.879022479057312	0.801678121089935	0.369828194379807	0.346736788749695	0.181970104575157	0.893566866715749	0.299511695901553	0.00198841402586617	0.335186662641588	-1.57696335075361	0.0866506645494126	0.596539281308651	1.67633554291054	1.47353662466111	1.3438815283568	0.619956147009298	0.581247203015777	0.305042954046483	1.49791789864281	0.502082101357186	0.00198841402586617	0.335186662641588	-1.57696335075361	0.0866506645494126
106	40.63	21.3699996471405	tr	G5E5N3	G5E5N3_BOVIN	22	1	0.711213529109955	0.772680580615997	0.366437613964081	1.05681800842285	0.862978518009186	0.827964703241984	0.762078046798706	0.789344741563083	0.920423351158217	-0.119630509659981	0.866688151290709	0.795021375020345	1.2578278162325	0.894584160195384	0.97189912736148	0.460915423757888	1.32929508768969	1.08547838476305	1.04143703459645	0.958562965403545	0.789344741563083	0.920423351158217	-0.119630509659981	0.866688151290709
107	40.57	51.8499970436096	sp	Q3SZV7	HEMO_BOVIN	29	1	2.53512907028198	3.59749293327332	8.01678085327148	5.64937019348145	8.31763744354248	2.37754066785177	7.32792949676514	0.0122566036383197	3.08214685698155	1.62393560448455	0.129627019497813	4.85273508230845	0.206069357390987	0.522412418416217	0.741333056978249	1.65201287877802	1.16416208543452	1.71401020300201	0.489938277595151	1.51006172240485	0.0122566036383197	3.08214685698155	1.62393560448455	0.129627019497813
108	40.54	11.6400003433228	tr	F1MVC0	F1MVC0_BOVIN	23	1	0.529663383960724	0.731139123439789	0.570164322853088	0.197696998715401	0.461317598819733	0.753600835800171	0.409726306796074	0.124576094246006	0.543691417699966	-0.879140039860456	0.317264572488854	0.581663571298123	1.71920685658251	0.91060092138597	1.25697939413341	0.980230413227751	0.3398820357173	0.793100378953063	1.29559572403396	0.704404275966038	0.124576094246006	0.543691417699966	-0.879140039860456	0.317264572488854
109	40.52	43.1400001049042	tr	A6H7J6	A6H7J6_BOVIN	25	1	0.353183209896088	0.319153785705566	1.54170000553131	2.96483111381531	3.46736907958984	0.557445665200551	2.65796673297882	0.0532678607895319	4.76811804074675	2.2534199519687	0.216269720514021	1.60770619908969	0.622004194899677	0.2196814381235	0.198514993526975	0.95894387071733	1.8441373899622	2.15671811277031	0.346733542183384	1.65326645781662	0.053267860789532	4.76811804074675	2.25341995196869	0.216269720514021
110	40.17	25.900000333786	tr	F1N1W3	F1N1W3_BOVIN	35	1	0.831763684749603	1.49968504905701	0.154170095920563	0.758577585220337	0.325087308883667	1.11048291126887	0.412611663341522	0.0613729343590517	0.371560569869607	-1.42833068431813	0.226535458560363	0.761547287305197	1.3131160949159	1.09220228161126	1.96926057522151	0.20244323430802	0.996100436395265	0.426877377548041	1.45819298391622	0.541807016083776	0.0613729343590516	0.371560569869607	-1.42833068431813	0.226535458560363
111	39.46	24.5600000023842	sp	Q32PF2	ACLY_BOVIN	20	1	1.12719798088074	1.09647798538208	0.586138188838959	1.80301797389984	0.862978518009186	1.07455865542094	1.08404489358266	0.981842314841618	1.00882803196816	0.0126802690218124	0.988183884231846	1.0793017745018	0.9265249290094	1.04437702921507	1.0159141875665	0.543071643803715	1.67054110027022	0.799571110135098	0.995605381930322	1.00439461806968	0.981842314841618	1.00882803196816	0.0126802690218124	0.988183884231846
112	39.38	47.5800007581711	sp	Q5E9F9	PRS7_BOVIN	23	1	0.928966403007507	0.912010788917542	0.510505020618439	0.203235700726509	0.237683996558189	0.94699239730835	0.317141572634379	0.0172405418593561	0.334893472783726	-1.5782258373089	0.142991866602928	0.632066984971364	1.58211079486347	1.46972777426366	1.44290211417839	0.807675503952429	0.321541396021051	0.376042416721002	1.49824689443517	0.501753105564827	0.017240541859356	0.334893472783726	-1.5782258373089	0.142991866602928
113	39.32	58.0099999904633	sp	P68103	EF1A1_BOVIN	54	1	0.831763684749603	0.912010788917542	0.474242001771927	0.13182570040226	0.0737904235720634	0.914591491222382	0.22661937524875	0.0203209496449543	0.247782072568668	-2.01285628493871	0.153946754128278	0.570605433235566	1.75252449723374	1.45768623343308	1.59832124931946	0.831120725722468	0.231027769319956	0.129319524971295	1.60284399332876	0.39715600667124	0.0203209496449543	0.247782072568668	-2.01285628493871	0.153946754128278
114	39.14	46.0099995136261	tr	F1MX51	F1MX51_BOVIN	37	1	0.887156009674072	0.801678121089935	0.130617097020149	0.765596628189087	0.293765008449554	0.896278043588002	0.396659577886263	0.109497632781356	0.442563087117861	-1.17604496966987	0.298796237832074	0.646468810737133	1.54686503570026	1.37231061257618	1.2400878553999	0.202047020445137	1.18427465559571	0.454414820282807	1.38642116789212	0.613578832107885	0.109497632781356	0.442563087117861	-1.17604496966987	0.298796237832074
115	38.85	27.9700011014938	tr	E1BFV0	E1BFV0_BOVIN	30	1	0.946237087249756	0.666806817054749	0.53456437587738	0.235504895448685	0.139315694570541	0.871014634768168	0.303128321965535	0.0234441740040908	0.348017484282818	-1.52276830647293	0.162215646779569	0.587071478366852	1.7033700952086	1.61179195739853	1.13581879145229	0.910560971833381	0.401151996182519	0.237306187924675	1.48366028135314	0.516339718646858	0.0234441740040908	0.348017484282818	-1.52276830647293	0.162215646779569
116	38.49	44.5699989795685	sp	Q2NKZ1	TCPH_BOVIN	27	1	0.779830098152161	0.990831971168518	0.436515808105469	0.380189388990402	0.121338896453381	0.923554023106893	0.312681364516417	0.00890026231070938	0.338563155693413	-1.56250311512873	0.117590511210505	0.618117693811655	1.61781487572933	1.26162073333203	1.60298270230464	0.706201767844035	0.615076049103115	0.19630387168686	1.494139437122	0.505860562878004	0.00890026231070937	0.338563155693413	-1.56250311512873	0.117590511210505
117	37.76	42.960000038147	tr	F1N085	F1N085_BOVIN	25	1	0.920449614524841	1	0.248885706067085	0.199526205658913	0.0672976672649384	0.973483204841614	0.171903192996979	0.00108341737436118	0.176585679282415	-2.50155974661207	0.0866506645494126	0.572693198919296	1.7461356305384	1.60722986803716	1.7461356305384	0.434588199295445	0.348399816927161	0.117510854663427	1.69983370970466	0.300166290295344	0.00108341737436118	0.176585679282415	-2.50155974661207	0.0866506645494126
118	37.65	37.0200008153915	sp	Q3ZBZ8	STIP1_BOVIN	23	1	0.496592313051224	0.744732022285461	0.724435985088348	0.280543386936188	0.143218800425529	0.747108111778895	0.382732724150022	0.187350654627829	0.512285595773709	-0.964979767603943	0.384504494527495	0.564920417964458	1.77016083717285	0.879048264604355	1.31829546003826	1.28236820984213	0.496606916682268	0.253520311660145	1.32250152060515	0.677498479394847	0.187350654627829	0.512285595773709	-0.964979767603943	0.384504494527495
119	37.28	22.7300003170967	tr	F1N0J2	F1N0J2_BOVIN	21	1	0.529663383960724	0.440554887056351	1.0375280380249	0.134276494383812	0.42461958527565	0.656739423672358	0.532141372561454	0.718064999661713	0.810277795698366	-0.303511488411352	0.822023038141634	0.594440398116906	1.68225444160229	0.891028580222028	0.741125415520142	1.7453861502543	0.225887229079953	0.714318183321285	1.10480281244815	0.895197187551846	0.718064999661713	0.810277795698366	-0.303511488411353	0.822023038141634
120	37.25	51.1099994182587	tr	F1N0E5	F1N0E5_BOVIN	27	1	0.440554887056351	0.510505020618439	0.510505020618439	0.349945187568665	0.13551889359951	0.650353302558263	0.331989700595538	0.21241463018152	0.510475920226139	-0.97008518586985	0.406834903433456	0.491171501576901	2.03594874048985	0.896947167419026	1.03936205374186	1.03936205374186	0.712470463870908	0.275909520736501	1.32408598721691	0.675914012783088	0.21241463018152	0.510475920226139	-0.970085185869851	0.406834903433455
121	37.19	55.5599987506866	tr	F1MLW7	F1MLW7_BOVIN	56	1	2.18776202201843	2.01372408866882	13.4276504516602	11.0662403106689	12.4738302230835	1.73382870356242	12.3225736618042	0.00075935076022433	7.10714595766328	2.82927032786758	0.0744543420399955	7.02820118268331	0.142283917891236	0.311283351906435	0.286520552887759	1.91053871433624	1.5745480277279	1.77482543525043	0.246695940895143	1.75330405910486	0.000759350760224327	7.10714595766328	2.82927032786758	0.0744543420399952
122	37.15	15.1299998164177	sp	Q27991	MYH10_BOVIN	28	1	0.787045776844025	0.539510607719421	1.16949903964996	0.698232412338257	0.59703528881073	0.775518794854482	0.821588913599649	0.845744717252479	1.05940554768091	0.0832549685815932	0.901851762116428	0.798553854227065	1.25226369481106	0.985588852496142	0.675609547012484	1.46452118847005	0.874371100511547	0.747645616698715	0.971154031439896	1.0288459685601	0.845744717252478	1.05940554768091	0.0832549685815932	0.901851762116427
123	37.09	31.4099997282028	sp	A1A4J1	PFKAL_BOVIN	28	1	1.95884501934052	1.41905701160431	0.870963573455811	0.325087308883667	0.277971297502518	1.45930067698161	0.491340726613999	0.0522586813770478	0.336696017732465	-1.57048143707672	0.214391786988265	0.975320701797804	1.02530377767713	2.00841119821387	1.45496451473712	0.893002242083417	0.333313245873316	0.285005021415146	1.49622649687604	0.50377350312396	0.0522586813770478	0.336696017732465	-1.57048143707672	0.214391786988265
124	36.49	44.9099987745285	tr	F1MTX7	F1MTX7_BOVIN	22	1	0.648634374141693	0.787045776844025	0.299226492643356	0.398107200860977	0.16443720459938	0.811893383661906	0.287256966034571	0.0173545798492655	0.353811192226925	-1.49894840888588	0.142991866602928	0.549575174848238	1.8195872844441	1.18024685944158	1.43209848782082	0.544468721182658	0.724390800532269	0.299207846578565	1.4773108772355	0.522689122764497	0.0173545798492655	0.353811192226925	-1.49894840888588	0.142991866602928
125	36.48	34.9500000476837	tr	G5E631	G5E631_BOVIN	23	1	1.95884501934052	1.9952620267868	1.45881402492523	0.779830098152161	0.304789513349533	1.65136901537577	0.847811212142308	0.160644562313449	0.513399006671677	-0.961847590308724	0.357981803064403	1.24959011375904	0.800262413241876	1.56759004234427	1.59673320460628	1.16743403205776	0.624068716265897	0.243911591483914	1.32152855339748	0.678471446602523	0.16064456231345	0.513399006671677	-0.961847590308724	0.357981803064403
126	36	21.5000003576279	tr	F1N1G7	F1N1G7_BOVIN	21	1	0.731139123439789	1	0.613762021064758	0.390840888023376	0.148593604564667	0.910379707813263	0.384398837884267	0.0380493882253692	0.422240120891529	-1.2438644260526	0.186537125774872	0.647389272848765	1.54466569333102	1.12936552102955	1.54466569333102	0.94805713780824	0.603718511280738	0.229527443219436	1.40623230256386	0.593767697436138	0.0380493882253692	0.422240120891529	-1.2438644260526	0.186537125774872
127	35.91	11.259999871254	sp	Q28107	FA5_BOVIN	24	1	1.21338903903961	1.2705739736557	15.4169998168945	13.9315700531006	27.0395793914795	1.16132100423177	18.7960497538249	0.0509788159926674	16.1850596737107	4.01659077960701	0.210948243790141	9.97868537902832	0.100213601493203	0.121598085614537	0.127328793863568	1.54499307587106	1.39613280947607	2.70973363368156	0.116380160323769	1.88361983967623	0.0509788159926674	16.1850596737107	4.01659077960701	0.210948243790141
128	35.83	32.2899997234344	tr	F1MCT8	F1MCT8_BOVIN	24	1	0.724435985088348	1.01859104633331	0.325087308883667	0.280543386936188	0.0630957335233688	0.914342343807219	0.222908809781075	0.00560048557134406	0.243791410614221	-2.03628079781588	0.103027884773244	0.568625576794147	1.75862648605766	1.27401231082964	1.79132119254294	0.571707151684024	0.493371030754302	0.110961828131432	1.60798666314341	0.392013336856586	0.00560048557134407	0.243791410614221	-2.03628079781588	0.103027884773244
129	35.81	23.819999396801	sp	A0JN39	COPB_BOVIN	20	1	0.920449614524841	0.469894111156464	1.24738299846649	0.564936995506287	0.267916798591614	0.796781241893768	0.69341226418813	0.775937887189431	0.870266803144169	-0.200470330059369	0.859669037727951	0.745096753040949	1.34210757987969	1.23534240455112	0.630648448323918	1.67412217725493	0.758206223823443	0.359573166166904	1.06936614425158	0.930633855748424	0.775937887189431	0.870266803144169	-0.200470330059369	0.859669037727951
130	35.71	21.0400000214577	tr	A6QLD6	A6QLD6_BOVIN	23	1	0.642687678337097	0.751622915267944	0.505824685096741	0.280543386936188	0.178648799657822	0.79810353120168	0.321672290563584	0.02957532933372	0.403045817977088	-1.31098424221103	0.175218189798867	0.559887910882632	1.78607178430332	1.1478863283973	1.34245248139588	0.9034391978554	0.501070627679614	0.319079580368492	1.42547019803216	0.574529801967835	0.02957532933372	0.403045817977088	-1.31098424221103	0.175218189798867
131	35.57	47.0699995756149	sp	Q76LV2	HS90A_BOVIN	79	1	1.06659603118896	0.591561615467072	2.18776202201843	0.608134984970093	1.04712903499603	0.886052548885344	1.28100868066152	0.495327181010649	1.44574797767133	0.531816084064631	0.654496929451444	1.08353061477343	0.922908855887845	0.984370922839119	0.54595745371788	2.01910494469591	0.56125316320412	0.966404659655129	0.817745744148281	1.18225425585172	0.495327181010649	1.44574797767133	0.53181608406463	0.654496929451445
132	35.52	36.1600011587143	tr	A5D973	A5D973_BOVIN	23	1	0.816582381725311	0.954992592334747	0.636795520782471	0.218776196241379	0.291071712970734	0.923858324686686	0.382214476664861	0.0367790395097651	0.413715465295487	-1.27328920623363	0.185728368816754	0.653036400675774	1.53130820726866	1.25043930304696	1.46238799452298	0.975130207326121	0.335013784859444	0.445720502975834	1.4147118349462	0.5852881650538	0.0367790395097651	0.413715465295487	-1.27328920623363	0.185728368816754
133	35.22	19.4000005722046	tr	E1BLR9	E1BLR9_BOVIN	19	1	0.920449614524841	2.14783000946045	12.4738302230835	9.63829040527344	21.2813892364502	1.3560932079951	14.464503288269	0.0629058011703431	10.6663046485233	3.41498853453104	0.226535458560363	7.91029824813207	0.126417483719547	0.116360924158858	0.271523265253322	1.57691022914706	1.21844842039292	2.69033967732829	0.171433891043909	1.82856610895609	0.0629058011703431	10.6663046485234	3.41498853453104	0.226535458560363
134	35.12	50.110000371933	tr	F1MSD2	F1MSD2_BOVIN	18	1	0.912010788917542	0.937561988830566	0.672976672649384	0.359749287366867	0.285759091377258	0.949857592582703	0.43949501713117	0.0444314559110207	0.462695693084017	-1.11186442497756	0.200193354123817	0.694676304856936	1.43951937471934	1.31285720059987	1.349638647922	0.968762959012945	0.517866069206081	0.411355748539758	1.36733840774707	0.632661592252928	0.0444314559110207	0.462695693084017	-1.11186442497756	0.200193354123817
135	35.11	24.4100004434586	tr	F1N506	F1N506_BOVIN	21	1	0.990831971168518	0.887156009674072	0.862978518009186	0.816582381725311	0.912010788917542	0.95932932694753	0.86385722955068	0.108638142853889	0.900480372365316	-0.15123326461903	0.298796237832074	0.911593278249105	1.09698044496412	1.08692329661711	0.973192794244853	0.94667055868019	0.895774904454889	1.00045800103884	1.05236551194203	0.947634488057973	0.108638142853889	0.900480372365316	-0.151233264619029	0.298796237832074
136	35.1	28.9600014686584	tr	F1MW44	F1MW44_BOVIN	23	1	1.87068200111389	1.75388097763062	8.47227382659912	6.25172710418701	7.72680616378784	1.54152099291484	7.48360236485799	0.00534725927208597	4.85468728564466	2.27937836753328	0.103027884773244	4.51256167888641	0.221603619221173	0.414549901858744	0.388666372326114	1.87748654300718	1.38540535267094	1.71228821091585	0.341606631135343	1.65839336886466	0.00534725927208597	4.85468728564466	2.27937836753328	0.103027884773244
137	34.94	32.7899992465973	tr	E1BEV7	E1BEV7_BOVIN	35	1	0.816582381725311	1.22461605072021	0.405508488416672	1.31825697422028	0.586138188838959	1.01373281081517	0.769967883825304	0.485983152515976	0.759537301753259	-0.396807276002056	0.64610661162782	0.891850347320239	1.12126435001648	0.915604713480141	1.37311832013055	0.454682211690685	1.4781145493538	0.657215855328353	1.13666246120906	0.863337538790944	0.485983152515976	0.759537301753259	-0.396807276002056	0.64610661162782
138	34.87	44.1799998283386	sp	Q3T0D0	HNRPK_BOVIN	34	1	1.02801597118378	0.879022479057312	0.187068194150925	0.591561615467072	0.591561615467072	0.969012816747031	0.456730475028356	0.0507488892503682	0.471335845238453	-1.08517269195276	0.210865046132409	0.712871645887693	1.40277707181742	1.44207723383872	1.2330725792337	0.262414973621206	0.829829070744479	0.829829070744479	1.35930896162995	0.640691038370055	0.0507488892503682	0.471335845238454	-1.08517269195276	0.210865046132409
139	34.82	54.610002040863	tr	F1MB08	F1MB08_BOVIN	25	1	0.20511619746685	0.487528502941132	1.69044101238251	0.711213529109955	0.207014098763466	0.564214900135994	0.869556213418644	0.57933448056074	1.54117910251759	0.624034529146283	0.721329413337155	0.716885556777319	1.3949227886462	0.286121258166963	0.68006461886715	2.35803469103451	0.992087959348962	0.288768683936213	0.787036221893437	1.21296377810656	0.57933448056074	1.54117910251759	0.624034529146283	0.721329413337155
140	34.47	27.5099992752075	tr	F1MVW5	F1MVW5_BOVIN	24	1	0.73790431022644	1.21338903903961	0.222843497991562	0.452897608280182	0.519995987415314	0.98376444975535	0.398579031229019	0.0301418503251758	0.405156977697396	-1.30344710771253	0.175942743132586	0.691171740492185	1.44681841200264	1.06761354233172	1.75555360260469	0.322414075889264	0.655260598411724	0.752339768759967	1.42332851897968	0.576671481020318	0.0301418503251758	0.405156977697396	-1.30344710771253	0.175942743132586
141	34.46	40.4199987649918	tr	A0A140T851	A0A140T851_BOVIN	26	1	2.10862803459167	1.95884501934052	16.5958690643311	4.40554904937744	15.13560962677	1.68915768464406	12.0456759134928	0.113366861778051	7.13117314209247	2.83413943249761	0.301236335971216	6.86741679906846	0.14561516058493	0.307048209870952	0.28523753205226	2.41661013884905	0.641514732289882	2.20397422635293	0.245966967502714	1.75403303249729	0.113366861778051	7.13117314209247	2.83413943249761	0.301236335971216
142	34.45	21.5499997138977	tr	E1BKM4	E1BKM4_BOVIN	18	1	0.296483099460602	0.255858600139618	0.625172674655914	0.307609707117081	0.181970104575157	0.517447233200073	0.371584162116051	0.631792130661791	0.71811025023372	-0.477722739341947	0.761958406044141	0.444515697658062	2.24963933842723	0.666980043725403	0.575589571949007	1.40641304221571	0.692010898012663	0.40936710566999	1.16406965136721	0.835930348632788	0.631792130661791	0.71811025023372	-0.477722739341947	0.761958406044141
143	34.31	25.450000166893	tr	F1MI35	F1MI35_BOVIN	22	1	0.672976672649384	0.972747206687927	0.258226007223129	0.660693526268005	0.118032097816467	0.881907959779104	0.3456505437692	0.0599784617249132	0.391934940530276	-1.35131390167993	0.225753864573042	0.613779251774152	1.62925025098105	1.0964474128184	1.58484863063742	0.420714787078118	1.0764350934937	0.192303824991299	1.43684876481229	0.563151235187707	0.0599784617249132	0.391934940530276	-1.35131390167993	0.225753864573042
144	34.17	39.3599987030029	sp	Q3MHL7	TCPZ_BOVIN	24	1	0.765596628189087	0.903649389743805	0.356451094150543	0.359749287366867	0.194088593125343	0.889748672644297	0.303429658214251	0.00300052780196913	0.34102850337778	-1.55203576923546	0.0876229255483768	0.596589165429274	1.67619537522183	1.28328952745597	1.51469292791059	0.597481675507901	0.603010091723691	0.325330402180011	1.49139261019613	0.508607389803868	0.00300052780196914	0.34102850337778	-1.55203576923546	0.0876229255483768
145	34.15	43.7099993228912	sp	O02675	DPYL2_BOVIN	20	1	0.972747206687927	1.43218803405762	2.20800495147705	4.57088184356689	8.62978553771973	1.13497841358185	5.13622411092122	0.165675080989601	4.52539365459115	2.1780432946985	0.364225150023102	3.13560126225154	0.318918100983906	0.310226691894313	0.456750688073531	0.704172746088123	1.45773695737217	2.75219481558796	0.36196516031725	1.63803483968275	0.165675080989601	4.52539365459115	2.1780432946985	0.364225150023102
146	34.14	37.5999987125397	sp	P00743	FA10_BOVIN	36	1	2.22843503952026	3.66437602043152	10.2801599502563	12.2461595535278	20.7014102935791	2.29760368665059	14.4092432657877	0.0561239561898964	6.27142241697622	2.64879269680416	0.220118156176773	8.35342347621916	0.119711397709794	0.26676907328645	0.438667575140109	1.23065231632543	1.46600487672996	2.47819476080827	0.275049348712118	1.72495065128788	0.0561239561898964	6.27142241697622	2.64879269680416	0.220118156176773
147	34.02	36.719998717308	tr	F1MHR6	F1MHR6_BOVIN	26	1	1.1587769985199	1.2705739736557	0.0847227424383163	1.11686301231384	0.478630095720291	1.1431169907252	0.560071950157482	0.186092767080986	0.489951557628559	-1.02928898040214	0.382925410541253	0.851594470441341	1.17426784075024	1.36071456396301	1.49199415655813	0.0994871918254806	1.31149631788358	0.562039929019548	1.3423255204238	0.657674479576204	0.186092767080986	0.489951557628559	-1.02928898040214	0.382925410541253
148	33.94	55.9400022029877	sp	Q9N2I2	IPSP_BOVIN	47	1	0.570164322853088	0.816582381725311	8.24138069152832	4.40554904937744	4.285484790802	0.795582234859466	5.64413817723592	0.0636129471660374	7.09434918218469	2.82667034112854	0.226535458560363	3.21986020604769	0.310572489489374	0.177077353166507	0.253608023165592	2.55954611819761	1.3682423358327	1.33095368014823	0.247085955273824	1.75291404472618	0.0636129471660374	7.09434918218469	2.82667034112854	0.226535458560363
149	33.73	18.5399994254112	tr	A6QLR2	A6QLR2_BOVIN	18	1	1.07646501064301	1.11686301231384	1	0.322106897830963	0.440554887056351	1.06444267431895	0.587553928295771	0.146727614916447	0.551982687721252	-0.857305075583861	0.342131810762369	0.825998301307361	1.21065624277585	1.30322908526473	1.35213717818319	1.21065624277585	0.389960726700217	0.533360524300179	1.28867416874125	0.711325831258747	0.146727614916447	0.551982687721252	-0.857305075583861	0.342131810762369
150	33.7	11.4500001072884	tr	E1BFB0	E1BFB0_BOVIN	23	1	0.469894111156464	0.831763684749603	0.625172674655914	1.00925302505493	0.981747925281525	0.767219265302022	0.872057874997456	0.628238169347312	1.1366475197337	0.184784936401113	0.760009284447921	0.819638570149739	1.22004995423447	0.573294288811493	1.01479324551265	0.762741893102592	1.23133910702927	1.19778151130952	0.93604582951954	1.06395417048046	0.628238169347313	1.1366475197337	0.184784936401113	0.760009284447921
151	33.49	30.9700012207031	sp	P61286	PABP1_BOVIN	27	1	0.895364820957184	0.895364820957184	0.496592313051224	0.222843497991562	0.0636795535683632	0.930243213971456	0.261038454870383	0.0268836166698526	0.2806131245569	-1.83334560805946	0.170060555772842	0.59564083442092	1.67886407749764	1.50319583416012	1.50319583416012	0.833710995543161	0.37412394368195	0.106909314957011	1.56175191527263	0.438248084727374	0.0268836166698525	0.2806131245569	-1.83334560805946	0.170060555772841
152	33.47	21.9500005245209	tr	F1MIC9	F1MIC9_BOVIN	21	1	0.613762021064758	0.448745399713516	0.575439870357513	0.570164322853088	0.260615289211273	0.687502473592758	0.468739827473958	0.332149337814816	0.681800932328886	-0.552577522594394	0.51575049666196	0.578121150533358	1.72974124727564	1.06164948384697	0.776213427409664	0.995362079084338	0.986236746963972	0.45079701541941	1.18920138617743	0.810798613822573	0.332149337814816	0.681800932328886	-0.552577522594394	0.515750496661959
153	33.37	79.4600009918213	sp	O77834	PRDX6_BOVIN	21	1	0.672976672649384	0.440554887056351	0.704693078994751	0.239883303642273	0.0444631315767765	0.704510519901912	0.329679838071267	0.216879883234999	0.467955876822347	-1.09555558920378	0.408943702907533	0.517095178986589	1.93387995215855	1.30145609550701	0.85198026390375	1.36279181789283	0.463905511771353	0.0859863587665157	1.3624387705231	0.637561229476899	0.216879883234999	0.467955876822347	-1.09555558920377	0.408943702907532
154	33.36	26.4899998903275	tr	G3X6V0	G3X6V0_BOVIN	17	1	0.870963573455811	0.912010788917542	0.48305881023407	0.197696998715401	0.510505020618439	0.927658120791118	0.397086943189303	0.022536255595024	0.428053109534214	-1.2241382886624	0.159200609660663	0.662372531990211	1.50972444010522	1.31491499328762	1.37688497766846	0.729285691818527	0.298467990696092	0.770721906424079	1.40050813702043	0.599491862979566	0.022536255595024	0.428053109534214	-1.2241382886624	0.159200609660662
155	33.27	45.4499989748001	tr	F1MMK9	F1MMK9_BOVIN	35	1	1.25892496109009	2.83139204978943	9.72747230529785	4.92039489746094	5.05824708938599	1.69677233695984	6.56870476404826	0.0772693051951506	3.87129411587274	1.95281591842643	0.252541845812817	4.13273855050405	0.241970303172949	0.304622454506962	0.685112792689027	2.35375942281939	1.19058944506926	1.22394558174242	0.410568516789646	1.58943148321035	0.0772693051951506	3.87129411587274	1.95281591842643	0.252541845812817
156	33.22	46.1299985647202	sp	Q5KR49	TPM1_BOVIN	22	1	0.636795520782471	0.619441092014313	0.129419595003128	0.122461602091789	0.155596598982811	0.752078870932261	0.135825932025909	0.03744937103166	0.180600648782411	-2.46912501938041	0.185728368816754	0.443952401479085	2.25249372831044	1.4343779167787	1.39528717482001	0.291516826065023	0.275843990670604	0.350480363355217	1.69405293996972	0.305947060030281	0.03744937103166	0.180600648782411	-2.46912501938041	0.185728368816754
157	33.2	42.4100011587143	tr	A0A140T881	A0A140T881_BOVIN	48	1	5.39510583877563	5.75439882278442	5.29663515090942	2.18776202201843	1.67494297027588	4.04983488718668	3.05311338106791	0.630113993571102	0.753885890688455	-0.407581923377769	0.760870407261657	3.5514741341273	0.281573217833876	1.51911731157838	1.62028459323087	1.49139060313358	0.616015192394476	0.471619081828809	1.14032504088105	0.859674959118955	0.630113993571102	0.753885890688455	-0.407581923377769	0.760870407261657
158	32.98	10.7100002467632	tr	F1MYC9	F1MYC9_BOVIN	23	1	0.564936995506287	0.613762021064758	0.510505020618439	0.981747925281525	1.191241979599	0.726233005523682	0.894498308499655	0.532761954408313	1.23169602826663	0.300646255528288	0.681949211876437	0.810365657011668	1.23401083368665	0.697138372805145	0.757388983299326	0.629968726094581	1.2114875757468	1.4700055083675	0.896179396597041	1.10382060340296	0.532761954408313	1.23169602826663	0.300646255528288	0.681949211876437
159	32.8	27.1600008010864	sp	Q0IIK5	DDX1_BOVIN	18	1	1.04712903499603	1.10662400722504	0.194088593125343	0.478630095720291	0.222843497991562	1.05125101407369	0.298520728945732	0.00838342471542402	0.283967125785628	-1.81620417294341	0.117590511210505	0.674885871509711	1.48173201161111	1.55156461144107	1.6397202163227	0.287587281522384	0.709201534549244	0.330194344553493	1.55767227979163	0.442327720208374	0.008383424715424	0.283967125785627	-1.81620417294341	0.117590511210505
160	32.73	44.4400012493134	tr	F1N6Z0	F1N6Z0_BOVIN	20	1	0.928966403007507	0.946237087249756	0.912010788917542	0.154170095920563	0.119124196469784	0.958401163419088	0.395101693769296	0.160446469245939	0.412250849487468	-1.27840562839237	0.357981803064403	0.676751428594192	1.47764741638934	1.37268480531654	1.39820478726637	1.34763038596321	0.227809043921516	0.176023561143032	1.41617900299075	0.583820997009251	0.160446469245939	0.412250849487468	-1.27840562839237	0.357981803064403
161	32.72	36.1699998378754	tr	F1MC86	F1MC86_BOVIN	19	1	0.711213529109955	0.751622915267944	0.630957424640656	0.691830992698669	0.301995187997818	0.8209454814593	0.541594535112381	0.143861862292819	0.65972046541952	-0.600073234931203	0.338265122249662	0.68127000828584	1.46784679765388	1.04395250115216	1.10326728921932	0.926148835214723	1.01550190715044	0.443282669609477	1.20502219600845	0.794977803991548	0.143861862292819	0.65972046541952	-0.600073234931203	0.338265122249662
162	32.67	33.3299994468689	tr	A5D9E9	A5D9E9_BOVIN	19	1	3.40408205986023	7.51622915267944	7.44731998443604	4.32513809204102	8.62978553771973	3.97343707084656	6.80074787139893	0.294131442798383	1.71155293267297	0.775305910825061	0.485817231143314	5.38709247112274	0.185628890790432	0.631895976931462	1.39522928053859	1.38243774807228	0.802870586541018	1.60193751712622	0.737584716086828	1.26241528391317	0.294131442798383	1.71155293267297	0.775305910825061	0.485817231143313
163	32.65	33.6600005626678	tr	F1N4M7	F1N4M7_BOVIN	22	1	0.608134984970093	0.895364820957184	6.19441080093384	3.0478949546814	4.09260702133179	0.834499935309092	4.44497092564901	0.0577107339344909	5.32650841249332	2.41319013962182	0.223192721410461	2.63973543047905	0.37882584309539	0.230377248397098	0.339187333177059	2.34660289414295	1.15462137587337	1.55038530531413	0.316130141556516	1.68386985844348	0.0577107339344909	5.32650841249332	2.41319013962182	0.223192721410461
164	32.48	36.7599993944168	tr	Q2TBQ1	Q2TBQ1_BOVIN	30	1	3.31131100654602	2.91071701049805	14.190580368042	5.39510583877563	8.01678085327148	2.40734267234802	9.20082235336304	0.112352515684295	3.82198282739238	1.93432129613549	0.300238984696677	5.80408251285553	0.172292519581706	0.570514116436449	0.501494767528041	2.44493084593665	0.929536378372628	1.38123137214452	0.414767134515399	1.5852328654846	0.112352515684295	3.82198282739238	1.93432129613549	0.300238984696677
165	32.48	47.6099997758865	sp	Q2KJH6	SERPH_BOVIN	28	1	0.654636085033417	0.554625689983368	2.60615301132202	0.524807512760162	0.152756601572037	0.736420591672262	1.09457237521807	0.687096323179903	1.48634134840326	0.571765478659604	0.79727567441171	0.915496483445167	1.09230348568553	0.715061277537529	0.605819574419574	2.84671001849688	0.573249075501877	0.166856568358611	0.804394779214211	1.19560522078579	0.687096323179903	1.48634134840326	0.571765478659604	0.79727567441171
166	32.42	21.2200000882149	tr	F1N2F1	F1N2F1_BOVIN	18	1	0.398107200860977	0.246603906154633	1.12719798088074	0.539510607719421	0.235504895448685	0.54823703567187	0.634071161349615	0.817749018223908	1.15656389498122	0.209844970622787	0.8868136546737	0.591154098510743	1.69160630454773	0.673440650862277	0.417156722377273	1.90677521093133	0.912639545388548	0.398381565892849	0.927401225929092	1.07259877407091	0.817749018223908	1.15656389498122	0.209844970622786	0.8868136546737
167	32.2	53.7999987602234	tr	Q2KIW1	Q2KIW1_BOVIN	36	1	1.20226395130157	2.8840320110321	11.9124202728271	7.11213493347168	11.8032102584839	1.69543198744456	10.2759218215942	0.0215063501009153	6.06094605840405	2.59954300281377	0.156097762165547	5.98567690451939	0.16706548247617	0.200856807087903	0.481822199399797	1.99015424033877	1.18819225409607	1.97190901660129	0.283248162987957	1.71675183701204	0.0215063501009153	6.06094605840405	2.59954300281377	0.156097762165547
168	32.08	41.2299990653992	tr	F1MWE0	F1MWE0_BOVIN	23	1	0.954992592334747	0.809095919132233	0.48305881023407	0.157036304473877	0.155596598982811	0.92136283715566	0.265230571230253	0.0125301038074773	0.287867667909253	-1.79652233435138	0.129627019497813	0.593296704192956	1.6854973117713	1.60963744714172	1.36372899666251	0.814194326076968	0.264684269041219	0.262257649306285	1.55295458519184	0.447045414808157	0.0125301038074773	0.287867667909253	-1.79652233435138	0.129627019497813
169	31.92	45.6299990415573	sp	P09867	ROA1_BOVIN	27	1	0.809095919132233	0.912010788917542	0.118032097816467	0.322106897830963	0.31045588850975	0.907035569349925	0.25019829471906	0.00180440450796919	0.275841767592839	-1.85808717053459	0.0866506645494126	0.578616932034492	1.72825913767139	1.39832741549292	1.57619097960164	0.203990051589833	0.556684189483348	0.536548226160867	1.56759251092198	0.432407489078016	0.00180440450796919	0.275841767592839	-1.85808717053459	0.0866506645494126
170	31.91	29.1200011968613	tr	E1BFC8	E1BFC8_BOVIN	16	1	1.77010905742645	1.9408860206604	3.59749293327332	3.0478949546814	3.25087308883667	1.57033169269562	3.29875365893046	0.0123325472711959	2.10067317260079	1.0708517217703	0.129627019497813	2.43454267581304	0.41075476307518	0.727080726500432	0.797228177572292	1.47768735747132	1.2519373699882	1.33531160539259	0.645021222382634	1.35497877761737	0.012332547271196	2.10067317260079	1.0708517217703	0.129627019497813
171	31.88	19.5099994540215	sp	Q0VCK5	AP2A2_BOVIN	19	1	1.41905701160431	1.28233098983765	1.43218803405762	0.717794299125671	0.895364820957184	1.23379600048065	1.01511571804683	0.438721671745737	0.822758152604939	-0.281459677986911	0.606799770423561	1.12445585926374	0.889319035301902	1.26199441259835	1.14040135882015	1.27367208081905	0.638348133643647	0.796264978816903	1.0972382689068	0.9027617310932	0.438721671745736	0.822758152604939	-0.281459677986911	0.606799770423561
172	31.78	39.6899998188019	sp	Q3SWY3	IMDH2_BOVIN	18	1	1.9408860206604	1.35518896579742	0.724435985088348	0.157036304473877	0.41304749250412	1.43202499548594	0.431506594022115	0.0463472286276025	0.301326160773953	-1.7306021634736	0.203482211790121	0.931765794754028	1.07323106904132	2.08301917884071	1.45443090251577	0.777487206728369	0.168536240928797	0.443295401945033	1.53689371679927	0.463106283200733	0.0463472286276025	0.301326160773953	-1.7306021634736	0.203482211790121
173	31.7	16.8099999427795	tr	E1BMP2	E1BMP2_BOVIN	18	1	1.21338903903961	1.21338903903961	0.73790431022644	0.765596628189087	0.363078087568283	1.14225935935974	0.62219300866127	0.0370830677403304	0.544703795651123	-0.876456174564206	0.185728368816754	0.882226184010505	1.13349616926366	1.37537182757791	1.37537182757791	0.83641170892481	0.867800845253501	0.411547621402223	1.29474660813982	0.705253391860178	0.0370830677403304	0.544703795651123	-0.876456174564206	0.185728368816754
174	31.69	38.0899995565414	tr	A0A140T866	A0A140T866_BOVIN	24	1	0.870963573455811	0.751622915267944	0.31045588850975	0.107646502554417	0.103752799332142	0.874195496241252	0.173951730132103	0.00212854587974414	0.198984930579072	-2.32926891739504	0.0876229255483768	0.524073613186677	1.90812888654975	1.66191075364363	1.4341933964155	0.592389848864923	0.205403401060135	0.19797371346606	1.66807767886963	0.331922321130373	0.00212854587974414	0.198984930579072	-2.32926891739504	0.0876229255483768
175	31.66	19.6700006723404	tr	F1MWN1	F1MWN1_BOVIN	17	1	0.85506671667099	0.809095919132233	0.575439870357513	0.288403213024139	0.214782997965813	0.888054211934408	0.359542027115822	0.0234927300792441	0.404864953382348	-1.30448733152185	0.162215646779569	0.623798119525115	1.60308274215588	1.37074269688715	1.29704770470963	0.922477725318544	0.462334213581302	0.344314917347496	1.42362438125089	0.576375618749114	0.0234927300792441	0.404864953382348	-1.30448733152185	0.162215646779569
176	31.44	19.3800002336502	tr	D1Z308	D1Z308_BOVIN	15	1	2.67916798591614	1.34276497364044	5.80764389038086	3.76703810691834	1.95884501934052	1.67397765318553	3.84450900554657	0.180383549375448	2.29663102027115	1.19951909007032	0.376922359827502	2.75924332936605	0.362418199713381	0.970979238185453	0.486642464384954	2.10479584332825	1.36524316896105	0.709921085426915	0.606679967427929	1.39332003257207	0.180383549375448	2.29663102027115	1.19951909007032	0.376922359827502
177	31.43	30.5900007486343	tr	F1MKH6	F1MKH6_BOVIN	22	1	0.751622915267944	0.642687678337097	0.416869401931763	0.13182570040226	0.157036304473877	0.79810353120168	0.2352438022693	0.0163858259527277	0.294753491336018	-1.76241919295178	0.142991866602928	0.51667366673549	1.9354576483805	1.45473432005339	1.24389478255744	0.806833072344634	0.25514306009667	0.303937116567374	1.54469558366377	0.455304416336226	0.0163858259527277	0.294753491336018	-1.76241919295178	0.142991866602928
178	31.39	28.6300003528595	tr	F1MY44	F1MY44_BOVIN	22	1	1.9408860206604	1.70608198642731	0.501187205314636	2.24905490875244	0.758577585220337	1.5489893356959	1.16960656642914	0.580216857518667	0.755077223242261	-0.405303895626575	0.721957650757682	1.35929795106252	0.735673881666879	1.42785915269222	1.25511995739692	0.368710336775593	1.65457095480386	0.558065716664533	1.13955099725201	0.860449002747994	0.580216857518667	0.755077223242261	-0.405303895626576	0.721957650757682
179	31.35	46.7999994754791	sp	Q3SZ54	IF4A1_BOVIN	22	1	1.02801597118378	0.972747206687927	0.981747925281525	0.444631308317184	0.207014098763466	1.0002543926239	0.544464444120725	0.18443905227784	0.544325971608549	-0.877457221387362	0.381365719605537	0.772359418372314	1.2947340010528	1.33100723151696	1.259448882928	1.27110241932504	0.575679272810849	0.268028192366362	1.29506337183258	0.704936628167416	0.18443905227784	0.544325971608549	-0.877457221387362	0.381365719605537
180	31.29	30.3400009870529	sp	Q2KJ46	PSMD3_BOVIN	20	1	1.16949903964996	0.963828980922699	0.307609707117081	0.401790797710419	0.401790797710419	1.04444267352422	0.370397100845973	0.00271797086200839	0.354636123394075	-1.49558859760403	0.0876229255483768	0.707419887185096	1.41358762753916	1.65318937286811	1.362456722496	0.43483327609165	0.567966500502537	0.567966500502537	1.47641124096776	0.523588759032242	0.00271797086200838	0.354636123394075	-1.49558859760403	0.0876229255483768
181	31.24	20.720000565052	tr	F1MPE5	F1MPE5_BOVIN	23	1	0.809095919132233	0.666806817054749	0.505824685096741	0.251188606023788	0.0758577585220337	0.825300912062327	0.277623683214188	0.0282041897126293	0.336390859571983	-1.5717895897382	0.172838800082706	0.551462297638257	1.81336059470011	1.46718265708706	1.20916120632449	0.917242551781022	0.455495520001188	0.137557470106132	1.49656815270389	0.503431847296114	0.0282041897126293	0.336390859571983	-1.5717895897382	0.172838800082706
182	31.15	30.239999294281	sp	Q0VCK0	PUR9_BOVIN	17	1	0.53456437587738	0.779830098152161	0.280543386936188	1.51356101036072	0.920449614524841	0.771464824676514	0.904851337273916	0.752783580437752	1.17290031681397	0.230080405907612	0.846935514193019	0.838158080975215	1.19309235655937	0.637784670948233	0.930409329520288	0.334714170636844	1.80581807264765	1.09818139968761	0.920428785675964	1.07957121432404	0.752783580437752	1.17290031681397	0.230080405907612	0.846935514193019
183	30.99	46.7799991369247	tr	Q2HJB6	Q2HJB6_BOVIN	33	1	0.831763684749603	3.01995205879211	10.2801599502563	5.29663515090942	1.9408860206604	1.61723858118057	5.83922704060871	0.218035222230692	3.61061571777871	1.85224488066962	0.4094401322608	3.72823281089464	0.268223592978904	0.223098644032911	0.810022391833259	2.75738143825558	1.42068251087529	0.52059142202406	0.433781542948358	1.56621845705164	0.218035222230692	3.61061571777871	1.85224488066962	0.4094401322608
184	30.82	22.2200006246567	sp	P56652	ITIH3_BOVIN	20	1	3.01995205879211	4.44631290435791	23.7684001922607	14.7231302261353	22.9086799621582	2.82208832105001	20.4667367935181	0.0171161601244892	7.25233744133956	2.85844605327034	0.142991866602928	11.644412557284	0.0858780977641041	0.259347738147856	0.381840894290246	2.04118499540732	1.26439441695368	1.96735385743679	0.242355576734069	1.75764442326593	0.0171161601244892	7.25233744133956	2.85844605327034	0.142991866602928
185	30.69	38.8200014829636	sp	P07995	INHBA_BOVIN	25	1	3.53183197975159	1.31825697422028	33.4194984436035	24.4343109130859	35.6451110839844	1.95002965132396	31.1663068135579	0.0103756772285491	15.9824784163655	3.99841924043422	0.120394692575057	16.5581682324409	0.0603931537572368	0.213298471797864	0.0796136961356351	2.01830890799428	1.47566509592613	2.15272067438886	0.117768440563579	1.88223155943642	0.0103756772285491	15.9824784163655	3.99841924043422	0.120394692575057
186	30.63	11.0299997031689	tr	G3MY87	G3MY87_BOVIN	16	1	1.1587769985199	1.85353195667267	7.04693078994751	4.7424201965332	4.69894123077393	1.33743631839752	5.49609740575155	0.0236329198427325	4.10942736498797	2.03893737316506	0.162611073023152	3.41676686207453	0.292674344012116	0.33914429789814	0.542481249524667	2.06245584624667	1.38798472005016	1.37525954226824	0.391433297144974	1.60856670285503	0.0236329198427324	4.10942736498797	2.03893737316506	0.162611073023152
187	30.57	20.160000026226	sp	Q3SYU7	TNPO1_BOVIN	19	1	1.1587769985199	0.824138104915619	0.895364820957184	0.210862800478935	0.187068194150925	0.994305034478506	0.431098605195681	0.121909813843216	0.433567758632324	-1.20567061723315	0.313430079061994	0.712701819837094	1.40311133235015	1.62589313828996	1.15635751442868	1.25629652687269	0.295863984923082	0.262477503135441	1.3951206616896	0.604879338310403	0.121909813843216	0.433567758632324	-1.20567061723315	0.313430079061994
188	30.54	27.5299996137619	tr	E1BDW7	E1BDW7_BOVIN	20	1	1.9952620267868	2.67916798591614	6.98232412338257	12.2461595535278	9.63829040527344	1.89147667090098	9.6222580273946	0.0273662625662797	5.08716717230838	2.34686250420594	0.171519008675819	5.75686734914779	0.173705583149842	0.346588153899736	0.46538643734995	1.21286868359338	2.12722628659155	1.67422485541555	0.328560058133176	1.67143994186682	0.0273662625662797	5.08716717230838	2.34686250420594	0.171519008675819
189	30.46	67.059999704361	sp	P62261	1433E_BOVIN	36	1	1.05681800842285	0.816582381725311	1.64437198638916	0.136772900819778	0.175388097763062	0.957800130049387	0.652177661657333	0.602016376729689	0.680912062126892	-0.554459604616799	0.737385455819438	0.80498889585336	1.24225316044877	1.31283551098246	1.01440204446505	2.04272629704535	0.169906568307115	0.217876418751261	1.18983023863209	0.810169761367909	0.602016376729689	0.680912062126892	-0.554459604616799	0.737385455819438
190	30.44	34.0499997138977	tr	F6QS88	F6QS88_BOVIN	16	1	0.40926069021225	0.570164322853088	0.420726597309113	0.214782997965813	0.194088593125343	0.659808337688446	0.276532729466756	0.149641662415165	0.419110692713513	-1.25459676566895	0.346454899641251	0.468170533577601	2.13597381355537	0.874170117210961	1.21785606303772	0.898660994518519	0.458770859251892	0.414568152425535	1.40933333126802	0.590666668731982	0.149641662415165	0.419110692713513	-1.25459676566895	0.346454899641251
191	30.19	56.7799985408783	sp	P63243	RACK1_BOVIN	22	1	0.666806817054749	1.00925302505493	0.242102906107903	0.272897809743881	0.343558013439178	0.892019947369893	0.286186243096987	0.0263440700184757	0.320829420845131	-1.64012164835282	0.169936583244181	0.58910309523344	1.69749574920114	1.13190173748878	1.71320271989914	0.410968653987408	0.46324287200654	0.583188267416993	1.51420006886302	0.485799931136981	0.0263440700184757	0.320829420845131	-1.64012164835282	0.16993658324418
192	30.11	12.1100001037121	tr	F1N444	F1N444_BOVIN	16	1	0.801678121089935	1.6595870256424	0.654636085033417	1.5995579957962	1.55596601963043	1.15375504891078	1.27005336682002	0.787429536044052	1.10079983443542	0.138552158165716	0.865820931415941	1.2119042078654	0.825147724968595	0.661502877774458	1.36940445859622	0.540171476247672	1.31987164118656	1.28390182122649	0.952018353779759	1.04798164622024	0.787429536044051	1.10079983443542	0.138552158165716	0.865820931415941
193	30.07	23.9700004458427	tr	F1MFT4	F1MFT4_BOVIN	21	1	1.08642601966858	0.691830992698669	0.123594701290131	0.630957424640656	0.307609707117081	0.926085670789083	0.354053944349289	0.0421742718515223	0.382312301676813	-1.38717647231721	0.196445955108872	0.640069807569186	1.56232958995165	1.69735551782162	1.08086803113876	0.193095658986807	0.985763454515787	0.480587747585377	1.44685104630401	0.55314895369599	0.0421742718515223	0.382312301676813	-1.38717647231721	0.196445955108872
194	30	17.2099992632866	tr	E1BPP7	E1BPP7_BOVIN	16	1	1.12719798088074	1.08642601966858	1.95884501934052	0.41304749250412	0.48305881023407	1.07120800018311	0.951650440692903	0.834803693768706	0.88838996770957	-0.170734993782493	0.897013722455032	1.01142922043801	0.988699930546741	1.11446056540921	1.0741493301905	1.9367099345738	0.408380027151329	0.477600212128416	1.05910327538215	0.940896724617849	0.834803693768706	0.88838996770957	-0.170734993782493	0.897013722455032
195	29.65	18.5599997639656	tr	E1BIU0	E1BIU0_BOVIN	18	1	1.05681800842285	1.02801597118378	0.322106897830963	0.575439870357513	0.301995187997818	1.02827799320221	0.399847318728765	0.0164204609525171	0.388851381992122	-1.36270922870237	0.142991866602928	0.714062655965487	1.40043733087805	1.48000739093956	1.43967194278462	0.451090524255803	0.805867476124288	0.42292533501768	1.44003888820074	0.559961111799257	0.0164204609525171	0.388851381992121	-1.36270922870237	0.142991866602928
196	29.57	22.2100004553795	tr	E1BQ37	E1BQ37_BOVIN	16	1	1.10662400722504	0.928966403007507	0.123594701290131	1.77010905742645	1.48593604564667	1.01186347007752	1.12654660145442	0.842819121106784	1.11333854296382	0.154892352778008	0.900292204836439	1.06920503576597	0.935274308059736	1.03499700263969	0.868838409783588	0.115594948728977	1.6555375238748	1.38975780691321	0.946369906827672	1.05363009317233	0.842819121106784	1.11333854296382	0.154892352778008	0.900292204836439
197	29.5	36.2899988889694	sp	Q0P569	NUCB1_BOVIN	23	1	1.97696995735168	2.80543398857117	3.16227793693542	5.86138200759888	7.24435901641846	1.92746798197428	5.42267298698425	0.0834056664626175	2.81336605209383	1.49229727650006	0.26128327216123	3.67507048447927	0.272103624739511	0.537940691396509	0.76336875725764	0.860467289073911	1.59490329025061	1.97121634728182	0.524471024464553	1.47552897553545	0.0834056664626175	2.81336605209383	1.49229727650006	0.26128327216123
198	29.37	47.6099997758865	sp	P31322	KAP3_BOVIN	25	1	0.515228629112244	0.654636085033417	0.946237087249756	0.285759091377258	0.487528502941132	0.723288238048554	0.573174893856049	0.572602856037145	0.792457092075057	-0.335595272854728	0.716118750439312	0.648231565952301	1.54265859998799	0.794821875660026	1.00987998643927	1.45972078027342	0.440828719837881	0.752090037801408	1.11578682069576	0.884213179304237	0.572602856037145	0.792457092075057	-0.335595272854728	0.716118750439312
199	29.33	48.2499986886978	sp	P68102	IF2A_BOVIN	18	1	0.772680580615997	0.879022479057312	0.928966403007507	0.660693526268005	0.40926069021225	0.883901019891103	0.666306873162587	0.283858258062794	0.753825211384728	-0.407698048715704	0.47669061400834	0.775103946526845	1.2901495399177	0.996873495585067	1.1340704469331	1.19850557743913	0.852393448941267	0.528007491183733	1.14036449414529	0.859635505854711	0.283858258062794	0.753825211384728	-0.407698048715704	0.47669061400834
200	29.26	59.0900003910065	sp	Q56JV9	RS3A_BOVIN	22	1	1.09647798538208	1.05681800842285	0.337287306785584	0.183653801679611	0.088715597987175	1.05109866460164	0.20321890215079	0.00312357298128734	0.193339511308206	-2.37079159472361	0.0876229255483768	0.627158783376217	1.59449253762603	1.74832596536295	1.68508842805904	0.537802093705597	0.292834616284791	0.141456358961582	1.67596897701601	0.32403102298399	0.00312357298128733	0.193339511308206	-2.37079159472361	0.0876229255483768
201	29.13	30.5500000715256	tr	Q08DH4	Q08DH4_BOVIN	17	1	0.946237087249756	1.07646501064301	0.809095919132233	0.248885706067085	0.390840888023376	1.00756736596426	0.482940837740898	0.0826629699738278	0.479313695594654	-1.06095793172122	0.26128327216123	0.745254101852577	1.34182421473987	1.26968383655664	1.444426817601	1.08566449633884	0.333960867103444	0.5244397676602	1.3519782896325	0.648021710367495	0.0826629699738279	0.479313695594654	-1.06095793172122	0.26128327216123
202	29.13	24.32000041008	tr	F1N5H8	F1N5H8_BOVIN	16	1	0.452897608280182	0.448745399713516	0.214782997965813	1.0375280380249	0.428548514842987	0.633881002664566	0.560286516944567	0.823270395511491	0.8838985781075	-0.178047256102932	0.889005091188345	0.597083759804566	1.67480689866245	0.758516038735372	0.751561891183235	0.359720046708546	1.73765911563982	0.717736009070581	1.06162827619369	0.938371723806315	0.823270395511491	0.8838985781075	-0.178047256102932	0.889005091188345
203	28.95	37.4399989843369	sp	Q2KI42	PSD11_BOVIN	15	1	0.787045776844025	0.816582381725311	0.839460015296936	0.496592313051224	0.235504895448685	0.867876052856445	0.523852407932282	0.178552351036198	0.603602791214394	-0.72832861761479	0.376235879287475	0.695864230394364	1.4370619386964	1.13103352991429	1.1734794605875	1.20635603704072	0.71363391213512	0.338435121625979	1.24719164306606	0.75280835693394	0.178552351036198	0.603602791214394	-0.72832861761479	0.376235879287475
204	28.93	54.1400015354156	sp	Q32LG3	MDHM_BOVIN	16	1	0.963828980922699	0.510505020618439	0.218776196241379	3.46736907958984	2.18776202201843	0.824778000513713	1.95796909928322	0.352876752479677	2.37393468068219	1.24728023946494	0.534236904034728	1.39137354989846	0.718714251879357	0.692717624963501	0.366907233974437	0.157237570210634	2.49204757402703	1.57237574494505	0.592779703605765	1.40722029639424	0.352876752479677	2.37393468068219	1.24728023946494	0.534236904034728
205	28.89	68.3099985122681	sp	Q3T169	RS3_BOVIN	22	1	1.02801597118378	0.972747206687927	0.337287306785584	0.199526205658913	0.155596598982811	1.0002543926239	0.230803370475769	0.00286020482275797	0.23074467073353	-2.11563076703839	0.0876229255483768	0.615528881549836	1.62461913644427	1.67013441935551	1.58034372690791	0.547963413083608	0.324154091935584	0.252785212273119	1.62503242756923	0.374967572430771	0.00286020482275797	0.23074467073353	-2.11563076703839	0.0876229255483768
206	28.81	49.3600010871887	tr	F1MLV1	F1MLV1_BOVIN	17	1	0.839460015296936	0.554625689983368	0.48305881023407	0.178648799657822	0.319153785705566	0.798028568426768	0.326953798532486	0.0472954017107673	0.409701872173627	-1.287353609515	0.206102850566255	0.562491183479627	1.77780564277274	1.49239675207699	0.986016681279158	0.858784678625218	0.317602844106253	0.567393401139639	1.41873969204296	0.581260307957037	0.0472954017107674	0.409701872173627	-1.287353609515	0.206102850566255
207	28.8	17.0300006866455	tr	F1MU08	F1MU08_BOVIN	16	1	0.461317598819733	0.625172674655914	0.158489301800728	0.515228629112244	0.162929594516754	0.695496757825216	0.278882508476575	0.109587988366829	0.400983189840636	-1.31838633811214	0.298796237832074	0.487189633150895	2.05258883185282	0.946895351274543	1.28322244997828	0.325313370844325	1.05755252996663	0.334427466083398	1.42756887770188	0.572431122298118	0.109587988366829	0.400983189840636	-1.31838633811214	0.298796237832074
208	28.63	39.1600012779236	sp	Q0VCP3	OLFL3_BOVIN	30	1	1.04712903499603	1.80301797389984	0.246603906154633	0.398107200860977	0.214782997965813	1.28338233629862	0.286498034993808	0.0560156080493479	0.223236697974269	-2.16335388298232	0.220118156176773	0.784940185646215	1.27398242348458	1.33402398570531	2.29701320797517	0.314169042003643	0.507181576559529	0.27362976427177	1.63500653905502	0.36499346094498	0.0560156080493479	0.223236697974269	-2.16335388298232	0.220118156176773
209	28.41	31.6300004720688	tr	E1BIB4	E1BIB4_BOVIN	21	1	0.758577585220337	0.691830992698669	0.428548514842987	1.01859104633331	0.787045776844025	0.816802859306335	0.744728446006774	0.736176862487062	0.911760331788297	-0.13327345205585	0.832550650136753	0.780765652656555	1.28079404696851	0.971581655313956	0.886093016956771	0.548882386648095	1.30460534843913	1.00804354567353	1.04615623974641	0.953843760253587	0.736176862487062	0.911760331788297	-0.13327345205585	0.832550650136753
210	28.37	53.9799988269806	tr	G5E5T5	G5E5T5_BOVIN	45	1	1	0.731139123439789	1.2705739736557	8.01678085327148	4.365159034729	0.910379707813263	4.55083795388539	0.202610854988871	4.99883500788537	2.32159191005128	0.394786944547823	2.73060883084933	0.366218694051817	0.366218694051817	0.26775681495631	0.465307941328418	2.93589501458469	1.59860284102694	0.333398067686648	1.66660193231335	0.202610854988871	4.99883500788537	2.32159191005128	0.394786944547823
211	28.3	11.5199998021126	tr	F1MDC1	F1MDC1_BOVIN	17	1	1.31825697422028	1.55596601963043	0.564936995506287	3.87257599830627	2.96483111381531	1.2914076646169	2.46744803587596	0.355270677194642	1.91066547263209	0.934075207293956	0.537151733214103	1.87942785024643	0.532076823203871	0.701413983009473	0.827893456738131	0.300589881879324	2.06050793479436	1.57751792037484	0.687128087650491	1.31287191234951	0.355270677194642	1.91066547263209	0.934075207293956	0.537151733214104
212	28.18	9.89599972963333	tr	F1MX04	F1MX04_BOVIN	14	1	1.07646501064301	0.648634374141693	1.20226395130157	0.461317598819733	0.343558013439178	0.908366461594901	0.669046521186827	0.484091258117408	0.736538114817804	-0.441167910242901	0.644206218040365	0.788706491390864	1.2678987822663	1.36484867614655	0.822402733110314	1.52434899981793	0.584904021781552	0.435596786877362	1.15171673050772	0.84828326949228	0.484091258117408	0.736538114817804	-0.441167910242901	0.644206218040365
213	28.12	14.7100001573563	sp	A0JN52	SF3B3_BOVIN	15	1	0.586138188838959	0.416869401931763	0.172186896204948	0.779830098152161	0.751622915267944	0.667669196923574	0.567879969875018	0.72405190014447	0.850540915309024	-0.233547456419486	0.825121109243788	0.617774583399296	1.61871340594415	0.948789744009444	0.674792089434863	0.278721237214863	1.26232143423764	1.21666208915904	1.08076507979615	0.919234920203849	0.724051900144469	0.850540915309024	-0.233547456419487	0.825121109243788
214	28.03	36.710000038147	tr	F1N126	F1N126_BOVIN	41	1	0.564936995506287	1.8197009563446	1.25892496109009	0.359749287366867	1.85353195667267	1.12821265061696	1.15740206837654	0.961614095723051	1.025872265963	0.0368511083972755	0.979597528162547	1.14280735949675	0.875038117045694	0.494341404797273	1.59230769842603	1.1016073274541	0.314794339026034	1.62191111325087	0.987229073422998	1.012770926577	0.961614095723051	1.025872265963	0.0368511083972755	0.979597528162547
215	27.95	19.0799996256828	tr	A5PKA3	A5PKA3_BOVIN	17	1	0.937561988830566	2.03235697746277	0.119124196469784	1.21338903903961	0.212813898921013	1.32330632209778	0.515109044810136	0.180390506862822	0.389259112730268	-1.36119728105029	0.376922359827502	0.919207683453957	1.08789343039699	1.01996752823871	2.21098780400324	0.129594430740799	1.32003796408691	0.23151884253334	1.43961625421298	0.560383745787018	0.180390506862822	0.389259112730268	-1.36119728105029	0.376922359827502
216	27.95	53.7699997425079	sp	Q95140	RLA0_BOVIN	15	1	1.78648805618286	0.954992592334747	0.575439870357513	1.00925302505493	0.319153785705566	1.24716021617254	0.63461556037267	0.148900901781595	0.508848464009114	-0.974692011812491	0.345263798326542	0.940887888272603	1.06282588230137	1.8987257445334	1.01499084453945	0.611592387924109	1.07266023681933	0.33920490388234	1.32551415712474	0.67448584287526	0.148900901781595	0.508848464009114	-0.974692011812491	0.345263798326542
217	27.88	45.8099991083145	sp	Q3SZA0	CSN4_BOVIN	19	1	1.04712903499603	0.862978518009186	0.42461958527565	0.625172674655914	0.319153785705566	0.970035851001739	0.45631534854571	0.0129381571781649	0.470410808089702	-1.08800688718272	0.131136733820558	0.713175599773724	1.4021792112872	1.46826256440667	1.21005053773992	0.595392755178911	0.876604127867342	0.447510803519956	1.36016410447793	0.63983589552207	0.0129381571781649	0.470410808089702	-1.08800688718272	0.131136733820558
218	27.82	31.7299991846085	tr	A7MBI5	A7MBI5_BOVIN	18	1	0.666806817054749	1.83653795719147	0.263026803731918	0.195884495973587	0.16443720459938	1.16778159141541	0.207782834768295	0.109083494901817	0.177929534337369	-2.49062209296387	0.298796237832074	0.687782213091851	1.45394862060275	0.96950285186526	2.67023182954312	0.382427458467571	0.284805992718261	0.23908324680304	1.69789443400371	0.302105565996291	0.109083494901817	0.177929534337369	-2.49062209296387	0.298796237832074
219	27.75	15.4699996113777	tr	F1MN04	F1MN04_BOVIN	16	1	0.920449614524841	0.954992592334747	0.816582381725311	0.487528502941132	0.158489301800728	0.958480735619863	0.487533395489057	0.129406751048899	0.508652263285983	-0.975248390409961	0.322448079805452	0.72300706555446	1.38311234791754	1.27308522748525	1.32086204662797	1.12942517525619	0.674306692379633	0.219208510333417	1.32568654067692	0.67431345932308	0.129406751048899	0.508652263285983	-0.975248390409961	0.322448079805452
220	27.75	15.2700006961823	tr	F1MF97	F1MF97_BOVIN	17	1	0.787045776844025	0.613762021064758	0.353183209896088	0.809095919132233	1.01859104633331	0.800269265969594	0.726956725120544	0.765836366073159	0.908390158204781	-0.138616019386455	0.851867898156174	0.763612995545069	1.30956388358241	1.030686724081	0.803760575900955	0.462515975967623	1.05956279404949	1.33391004641852	1.04800372785479	0.951996272145211	0.765836366073159	0.908390158204781	-0.138616019386455	0.851867898156174
221	27.72	30.5000007152557	sp	Q2KIG3	CBPB2_BOVIN	19	1	0.751622915267944	1.24738299846649	4.40554904937744	2.65460610389709	2.3550488948822	0.999668637911478	3.13840134938558	0.0725184562514724	3.13944164132464	1.65050799449217	0.243400215595023	2.06903499364853	0.483317103417668	0.363272210269646	0.60288153767127	2.12927720550957	1.2830165328504	1.13823541028145	0.483156950452861	1.51684304954714	0.0725184562514724	3.13944164132464	1.65050799449217	0.243400215595023
222	27.7	23.0100005865097	tr	F1MSF1	F1MSF1_BOVIN	18	1	0.990831971168518	0.698232412338257	0.48305881023407	0.147231295704842	0.0457088202238083	0.896354794502258	0.225332975387573	0.0178164907213369	0.2513881520684	-1.99201143778985	0.143901568237945	0.560843884944916	1.78302737507465	1.76668052869264	1.24496750536352	0.861307082418335	0.262517430709443	0.0815000777414158	1.59822513637694	0.401774863623065	0.0178164907213369	0.2513881520684	-1.99201143778985	0.143901568237945
223	27.43	25.8700013160706	sp	Q3ZBH9	MCM7_BOVIN	17	1	1.33045399188995	0.619441092014313	0.625172674655914	0.307609707117081	0.376703798770905	0.983298361301421	0.436495393514633	0.099880144825849	0.443909408063002	-1.17166280991887	0.28719202933063	0.709896877408027	1.40865530167029	1.87415106930418	0.872578978338395	0.880652802613447	0.433316044775721	0.530645803297973	1.38512844977095	0.614871550229047	0.0998801448258489	0.443909408063002	-1.17166280991887	0.28719202933063
224	27.34	42.3400014638901	tr	F1MVK1	F1MVK1_BOVIN	183	1	1.51356101036072	1.7378009557724	4.24619579315186	0.524807512760162	5.1050500869751	1.41712065537771	3.29201779762904	0.313059275205318	2.32303282373061	1.21600953912253	0.501150398920513	2.35456922650337	0.42470613679303	0.642818649510856	0.738054730441331	1.80338541137634	0.222888971304327	2.16814610057412	0.601859838915072	1.39814016108493	0.313059275205318	2.32303282373061	1.21600953912253	0.501150398920513
225	27.24	40.5699998140335	tr	A7MBG8	A7MBG8_BOVIN	16	1	0.794328212738037	0.895364820957184	0.465586096048355	0.448745399713516	0.316227793693542	0.896564344565074	0.410186429818471	0.00359574322847211	0.457509193071306	-1.1281273620587	0.0915747074160236	0.653375387191772	1.53051372855967	1.21573023457783	1.37036815054434	0.71258591182851	0.686810994889535	0.483990979600102	1.37220403789395	0.627795962106049	0.00359574322847211	0.457509193071306	-1.1281273620587	0.0915747074160236
226	27.21	11.6800002753735	tr	E1B7R4	E1B7R4_BOVIN	15	1	1.0375280380249	0.474242001771927	1.0375280380249	1.29419600963593	1.67494297027588	0.837256679932276	1.33555567264557	0.12727804777682	1.59515678364441	0.67369822955132	0.320661097018396	1.08640617628892	0.920466048357642	0.955009333221036	0.436523661336223	0.955009333221036	1.19126348678981	1.54172813707425	0.7706663476383	1.2293336523617	0.12727804777682	1.59515678364441	0.67369822955132	0.320661097018396
227	27.16	28.6300003528595	tr	F1MJ12	F1MJ12_BOVIN	21	1	1.47231197357178	5.44502592086792	7.94328212738037	5.49540901184082	8.1658239364624	2.6391126314799	7.20150502522786	0.0626966443910124	2.72876001551687	1.44824552042816	0.226535458560363	4.92030882835388	0.203239275192926	0.299231618366596	1.10664312156389	1.61438690222171	1.1168829444552	1.65961613819967	0.536371338374472	1.46362866162553	0.0626966443910123	2.72876001551687	1.44824552042816	0.226535458560363
228	27.09	51.800000667572	tr	F1MX44	F1MX44_BOVIN	21	1	3.76703810691834	2.20800495147705	1.9408860206604	2.44343090057373	2.0892961025238	2.32501435279846	2.15787100791931	0.855330468808628	0.928110833088848	-0.107630995569104	0.907631520202229	2.24144268035889	0.446141232502937	1.68063102390608	0.985082050424558	0.865909281405151	1.09011527351772	0.93212113824355	1.03728476894452	0.962715231055476	0.855330468808628	0.928110833088848	-0.107630995569104	0.907631520202229
229	27.06	91.0300016403198	sp	P02070	HBB_BOVIN	29	1	0.831763684749603	0.744732022285461	0.524807512760162	0.0990831926465034	0.0376703813672066	0.858831902345021	0.220520362257957	0.0351423559027965	0.256767781513276	-1.96146390631764	0.185253118078989	0.539676132301489	1.85296317577623	1.54122747878896	1.37996101311632	0.972448995515294	0.183597507312313	0.0698018294908808	1.59138388922717	0.408616110772829	0.0351423559027965	0.256767781513276	-1.96146390631764	0.185253118078989
230	27	35.249999165535	sp	Q5E9T9	RTCB_BOVIN	19	1	1.07646501064301	1.18032097816467	0.248885706067085	0.642687678337097	0.376703798770905	1.08559532960256	0.422759061058362	0.0165722457321819	0.389426013110369	-1.36057883760918	0.142991866602928	0.754177195330461	1.32594833971587	1.42733699362433	1.56504464132926	0.330009588738665	0.852170660046924	0.499489776544944	1.43944332488982	0.560556675110178	0.0165722457321819	0.389426013110369	-1.36057883760918	0.142991866602928
231	26.83	48.989999294281	tr	A5D7K0	A5D7K0_BOVIN	21	1	0.660693526268005	0.772680580615997	0.469894111156464	0.636795520782471	0.0912010818719864	0.811124702294667	0.39929690460364	0.109399769229563	0.49227560629584	-1.02246184332587	0.298796237832074	0.605210803449154	1.6523168362179	1.0916750370328	1.27671313237044	0.776413951103471	1.05218796021702	0.15069308305837	1.34023500187371	0.659764998126288	0.109399769229563	0.49227560629584	-1.02246184332587	0.298796237832074
232	26.8	17.2700002789497	sp	Q0VCM4	PYGL_BOVIN	14	1	0.478630095720291	0.539510607719421	0.779830098152161	0.246603906154633	0.972747206687927	0.672713567813237	0.66639373699824	0.982683540922304	0.990605465509577	-0.0136175140504983	0.988183884231846	0.669553652405739	1.49353229036531	0.714849503098893	0.805776513623566	1.164701432589	0.36831089677216	1.45282936355107	1.00471943569592	0.995280564304078	0.982683540922303	0.990605465509577	-0.0136175140504983	0.988183884231846
233	26.76	32.0499986410141	tr	F1MG05	F1MG05_BOVIN	17	1	0.519995987415314	0.691830992698669	0.465586096048355	0.711213529109955	0.416869401931763	0.737275660037994	0.531223009030024	0.295964995532846	0.720521560419679	-0.472886493571086	0.48720509570125	0.634249334534009	1.57666700704497	0.819860517153497	1.09078710063916	0.734074236578312	1.12134690631168	0.657264232272379	1.16243820827921	0.837561791720791	0.295964995532846	0.720521560419679	-0.472886493571086	0.48720509570125
234	26.73	16.9799998402596	tr	A5D7D9	A5D7D9_BOVIN	15	1	1.25892496109009	1.18032097816467	0.751622915267944	0.428548514842987	1.09647798538208	1.14641531308492	0.75888313849767	0.171989369932048	0.66196179502834	-0.595180140262248	0.372552223006492	0.952649225791295	1.04970431185663	1.3214989599602	1.23898802015429	0.788981815047009	0.449849223870437	1.15097766911144	1.20339709732371	0.796602902676294	0.171989369932047	0.66196179502834	-0.595180140262249	0.372552223006492
235	26.49	27.8600007295609	tr	F1MNN7	F1MNN7_BOVIN	18	1	1.57036304473877	1.18032097816467	20.3235702514648	16.143590927124	6.48634386062622	1.25022800763448	14.3178350130717	0.0855997220827594	11.4521790630511	3.51755022808754	0.262969373936978	7.78403151035308	0.128468133597604	0.201741609428241	0.151633633110914	2.61093113824547	2.07393699597084	0.833288489646929	0.160614458712253	1.83938554128775	0.0855997220827595	11.4521790630511	3.51755022808754	0.262969373936978
236	26.36	31.6199988126755	sp	Q2KIM0	FUCO_BOVIN	16	1	0.285759091377258	0.870963573455811	0.280543386936188	1.25892496109009	0.642687678337097	0.718907554944356	0.727385342121125	0.982427415511225	1.01179259714057	0.0169135887056733	0.988183884231846	0.723146448532741	1.38284575970606	0.395160747808499	1.20440828441181	0.387948233038285	1.74089904423155	0.888737930803789	0.994138263975457	1.00586173602454	0.982427415511225	1.01179259714057	0.016913588705673	0.988183884231846
237	26.21	34.4900012016296	tr	F1MTP5	F1MTP5_BOVIN	14	1	0.619441092014313	0.432513803243637	0.765596628189087	0.478630095720291	0.346736788749695	0.683984965085983	0.530321170886358	0.503856565519155	0.775340391904216	-0.367098269792844	0.661589874529048	0.607153067986171	1.64703112399125	1.0202387580267	0.712363695498099	1.26096147505019	0.788318664530232	0.571086282903528	1.12654452583869	0.873455474161315	0.503856565519155	0.775340391904216	-0.367098269792844	0.661589874529048
238	26.08	15.5499994754791	sp	Q0V8H6	MOV10_BOVIN	14	1	1.14815402030945	1.06659603118896	0.469894111156464	0.260615289211273	0.469894111156464	1.07158335049947	0.4001345038414	0.00257863760035409	0.373404928002004	-1.42118712726664	0.0876229255483768	0.735858927170435	1.35895613014475	1.56029094424986	1.4494572149723	0.638565482874994	0.354164744883106	0.638565482874994	1.4562347631223	0.543765236877698	0.00257863760035408	0.373404928002004	-1.42118712726664	0.0876229255483768
239	25.94	43.7700003385544	sp	Q32L92	CNN3_BOVIN	18	1	1.0375280380249	0.903649389743805	0.307609707117081	0.233345806598663	0.130617097020149	0.980392475922902	0.223857536911964	0.000430773528233266	0.228334613340677	-2.1307785199949	0.0734419857317308	0.602125006417433	1.66078470307997	1.72311069456832	1.50076708343406	0.510873496098957	0.387537146126916	0.216926876691775	1.62822082702745	0.37177917297255	0.000430773528233265	0.228334613340677	-2.1307785199949	0.0734419857317309
240	25.91	14.8800000548363	sp	P41541	USO1_BOVIN	12	1	0.751622915267944	0.212813898921013	0.744732022285461	0.717794299125671	0.53456437587738	0.654812271396319	0.665696899096171	0.967640562901763	1.01662251636891	0.0237840893654869	0.980720000732605	0.660254585246245	1.51456729320107	1.13838348428527	0.322320970844365	1.12794676315305	1.08714776870193	0.809633719814323	0.991757249443567	1.00824275055643	0.967640562901763	1.01662251636892	0.0237840893654872	0.980720000732605
241	25.82	25.9799987077713	tr	A8E4P2	A8E4P2_BOVIN	16	1	0.559757590293884	0.586138188838959	0.751622915267944	1.05681800842285	0.591561615467072	0.715298593044281	0.800000846385955	0.689919761620059	1.11841523828697	0.161455922524198	0.799517478480426	0.757649719715118	1.31987114094889	0.73880788935599	0.773626880056593	0.992045394738032	1.3948635905524	0.780785104348093	0.944101970120491	1.05589802987951	0.68991976162006	1.11841523828697	0.161455922524198	0.799517478480426
242	25.81	17.1299993991852	tr	F1N3P2	F1N3P2_BOVIN	14	1	1.29419600963593	1.69044101238251	1.78648805618286	1.38038396835327	1.16949903964996	1.32821234067281	1.44545702139536	0.686515226652567	1.08827254282486	0.122039904880964	0.79727567441171	1.38683468103409	0.721066478705561	0.933201359422968	1.21892034825812	1.28817665192132	0.995348607322101	0.843286554369932	0.957729395462216	1.04227060453778	0.686515226652567	1.08827254282486	0.122039904880964	0.79727567441171
243	25.77	24.3900001049042	sp	A7YW98	SYRC_BOVIN	14	1	1.11686301231384	0.751622915267944	0.672976672649384	1.09647798538208	0.510505020618439	0.956161975860595	0.759986559549968	0.403198933389088	0.794830351694273	-0.331281129946051	0.575034987909819	0.858074267705281	1.16540028950439	1.30159247788729	0.875941563051394	0.784287209135291	1.27783576159946	0.594942698822172	1.11431144348102	0.885688556518976	0.403198933389088	0.794830351694273	-0.331281129946051	0.575034987909819
244	25.69	31.4200013875961	tr	F1N399	F1N399_BOVIN	17	1	1.06659603118896	1.31825697422028	0.660693526268005	0.474242001771927	0.363078087568283	1.12828433513641	0.499337871869405	0.00869477273152587	0.442563861182238	-1.17604244632824	0.117590511210505	0.813811103502909	1.22878638015096	1.31061867624807	1.6198562154609	0.811851206532037	0.582742112672872	0.446145408935165	1.38642042395331	0.613579576046691	0.00869477273152588	0.442563861182238	-1.17604244632824	0.117590511210505
245	25.66	24.7400000691414	tr	E1BB38	E1BB38_BOVIN	14	1	1.33045399188995	1.0375280380249	0.625172674655914	0.717794299125671	0.478630095720291	1.12266067663828	0.607199023167292	0.0195209321010682	0.5408571225506	-0.886680565182135	0.151306513241877	0.864929849902788	1.15616312711649	1.5382218477481	1.1995516609139	0.722801594517959	0.829887301503522	0.553374468200035	1.29797887859283	0.702021121407172	0.0195209321010683	0.5408571225506	-0.886680565182135	0.151306513241877
246	25.56	27.1800011396408	tr	E1BCW3	E1BCW3_BOVIN	23	1	0.928966403007507	1.16949903964996	0.144544005393982	0.201372399926186	0.218776196241379	1.03282181421916	0.188230867187182	0.003946888830756	0.182249120415307	-2.45601624316389	0.0923119797447365	0.610526340703169	1.63793096764385	1.52158283938671	1.91555869367241	0.236753102622083	0.329834089867862	0.358340306807083	1.69169083356766	0.308309166432342	0.003946888830756	0.182249120415307	-2.45601624316389	0.0923119797447362
247	25.46	37.1800005435944	sp	P31408	VATB2_BOVIN	15	1	0.816582381725311	1.24738299846649	0.816582381725311	0.608134984970093	0.457088202238083	1.02132179339727	0.627268522977829	0.0745297220786486	0.614173247876478	-0.70328242203383	0.247297436541844	0.824295158187548	1.21315767788663	0.990643186017014	1.51327226185487	0.990643186017014	0.73776362620794	0.554520062016528	1.23902437525284	0.760975624747161	0.0745297220786486	0.614173247876478	-0.70328242203383	0.247297436541844
248	25.44	38.7699991464615	tr	E1BF20	E1BF20_BOVIN	24	1	1.20226395130157	0.85506671667099	0.0679203569889069	0.619441092014313	0.328095287084579	1.01911022265752	0.338485578695933	0.0299576604355852	0.332138341045455	-1.59014382208181	0.175942743132586	0.678797900676727	1.47319253492542	1.77116627806741	1.25967790386289	0.100059762885527	0.912555992581536	0.483347527677214	1.50134557228524	0.498654427714759	0.0299576604355852	0.332138341045455	-1.59014382208181	0.175942743132586
249	25.38	50	sp	Q05443	LUM_BOVIN	22	1	0.698232412338257	1.18032097816467	3.53183197975159	1.77010905742645	2.72897791862488	0.959517796834309	2.67697298526764	0.0686460851605401	2.78991488651867	1.48022110962778	0.236166619297928	1.81824539105097	0.549980769879463	0.384014399692589	0.649153840275886	1.94243967130869	0.973525942174009	1.50088537666937	0.527716336615979	1.47228366338402	0.0686460851605401	2.78991488651867	1.48022110962778	0.236166619297928
250	25.31	11.0500000417233	tr	F1MYM9	F1MYM9_BOVIN	19	1	0.642687678337097	0.42461958527565	0.505824685096741	0.672976672649384	0.672976672649384	0.689102421204249	0.61725934346517	0.717356300306092	0.89574397719641	-0.158841656812036	0.821691416413695	0.653180882334709	1.53096948647001	0.98393522486435	0.650079628414572	0.774402158386414	1.03030675093233	1.03030675093233	1.05499477991631	0.945005220083688	0.717356300306092	0.89574397719641	-0.158841656812036	0.821691416413696
251	25.3	33.5399985313416	tr	Q3ZCI4	Q3ZCI4_BOVIN	16	1	0.125892505049706	0.237683996558189	0.570164322853088	1.04712903499603	0.440554887056351	0.454525500535965	0.68594941496849	0.527893732771188	1.50915496305408	0.593740952286877	0.677043564397841	0.570237457752227	1.75365540513915	0.220772071946924	0.416815825279343	0.99987174658882	1.83630349209893	0.772581458946837	0.797081100788472	1.20291889921153	0.527893732771187	1.50915496305408	0.593740952286877	0.677043564397841
252	25.29	21.5700000524521	tr	E1BJ49	E1BJ49_BOVIN	16	1	0.660693526268005	2.24905490875244	12.8233098983765	5.86138200759888	12.8233098983765	1.30324947834015	10.5026672681173	0.0528167780957427	8.05883097800565	3.01057057516096	0.215491094737157	5.90295837322872	0.169406581712524	0.111925831844657	0.381004704175524	2.17235309612434	0.992956690018619	2.17235309612434	0.220779039244235	1.77922096075577	0.0528167780957427	8.05883097800565	3.01057057516096	0.215491094737157
253	25.27	44.0299987792969	sp	O18789	RS2_BOVIN	16	1	0.912010788917542	0.824138104915619	0.197696998715401	0.272897809743881	0.148593604564667	0.91204963127772	0.20639613767465	0.000595771334266848	0.226299239204233	-2.14369636047312	0.0734419857317308	0.559222884476185	1.78819577624525	1.63085384063245	1.47372027825288	0.353520938079243	0.487994710730588	0.265714456059595	1.63092329837686	0.369076701623142	0.000595771334266849	0.226299239204233	-2.14369636047312	0.0734419857317309
254	25.27	33.3299994468689	tr	B2Z4B2	B2Z4B2_BOVIN	14	1	1.80301797389984	2.1677041053772	1.58489298820496	2.46603894233704	1.88799095153809	1.65690735975901	1.97964096069336	0.498677168156755	1.19478071542955	0.256745856873593	0.656538962757427	1.81827416022619	0.549972067950194	0.991609523657065	1.19217670953842	0.871646874202845	1.35625253676281	1.03834228788866	0.911252767048561	1.08874723295144	0.498677168156755	1.19478071542955	0.256745856873593	0.656538962757427
255	25.23	19.1799998283386	sp	Q2T9P4	NASP_BOVIN	14	1	0.794328212738037	0.53456437587738	0.346736788749695	0.672976672649384	0.990831971168518	0.776297529538472	0.670181810855866	0.670151539076177	0.863305350532682	-0.212057164935197	0.788005738943789	0.723239670197169	1.38266751840006	1.09829181870166	0.739124799019456	0.479421695238548	0.930502985913256	1.36999118272702	1.07336137870706	0.926638621292941	0.670151539076177	0.863305350532682	-0.212057164935198	0.788005738943789
256	25.14	45.1099991798401	tr	Q1JQD0	Q1JQD0_BOVIN	28	1	1.16949903964996	1.01859104633331	0.602559626102448	0.258226007223129	0.0717794299125671	1.06269669532776	0.310855021079381	0.0295555388856815	0.292515279708767	-1.77341610819366	0.175218189798867	0.686775858203569	1.45607913856458	1.70288315420561	1.4831491732946	0.877374501309045	0.375997502152424	0.104516530473747	1.54737048868826	0.452629511311739	0.0295555388856815	0.292515279708767	-1.77341610819366	0.175218189798867
257	24.95	15.3899997472763	tr	A6QLT9	A6QLT9_BOVIN	15	1	0.870963573455811	0.839460015296936	1.48593604564667	0.263026803731918	0.376703798770905	0.903474529584249	0.708555549383164	0.667834412882255	0.784256253144424	-0.350602967669635	0.786560530727989	0.806015039483707	1.24067163888226	1.08057980408617	1.04149423295458	1.84355870902668	0.326329895656041	0.467365719394272	1.12091522530767	0.879084774692331	0.667834412882255	0.784256253144424	-0.350602967669635	0.786560530727989
258	24.93	15.0999993085861	tr	F2Z4C6	F2Z4C6_BOVIN	13	1	1.10662400722504	0.85506671667099	0.461317598819733	0.293765008449554	0.199526205658913	0.987230241298677	0.318202937642733	0.00321599561983668	0.322318871861285	-1.63343943381346	0.0876229255483768	0.652716589470705	1.53205850154799	1.69541271828622	1.31001223266651	0.706765549185475	0.450065178652455	0.305685819661349	1.51249448416691	0.487505515833093	0.00321599561983668	0.322318871861285	-1.63343943381346	0.0876229255483768
259	24.88	10.6600001454353	tr	F1MTR1	F1MTR1_BOVIN	18	1	0.895364820957184	0.862978518009186	0.448745399713516	0.642687678337097	0.465586096048355	0.919447779655457	0.519006391366323	0.00851111218235663	0.564476202836456	-0.825015333682721	0.117590511210505	0.71922708551089	1.3903814527364	1.24489864049152	1.19986932554992	0.623927280762456	0.893581027862119	0.647342272597582	1.27838313959261	0.721616860407386	0.00851111218235663	0.564476202836456	-0.82501533368272	0.117590511210505
260	24.78	31.5299987792969	sp	Q17R07	ARFG3_BOVIN	14	1	1.44544005393982	1.38038396835327	3.40408205986023	2.0892961025238	0.48305881023407	1.2752746740977	1.99214565753937	0.486518428295603	1.56213065153896	0.643515120858099	0.64610661162782	1.63371016581853	0.612103677214357	0.884759172209482	0.844938102996783	2.08365114637987	1.27886582714444	0.295682074055066	0.780600317473541	1.21939968252646	0.486518428295603	1.56213065153896	0.643515120858099	0.64610661162782
261	24.76	20.8299994468689	tr	E1BBY7	E1BBY7_BOVIN	14	1	1.13762700557709	1.44544005393982	2.37684011459351	4.01790809631348	5.39510583877563	1.19435568650564	3.92995134989421	0.0852549566144347	3.2904363367601	1.71827890892703	0.262969373936978	2.56215351819992	0.390296675393036	0.444012038114073	0.564150447532642	0.92767279466665	1.56817617202591	2.10569187226769	0.466153053679917	1.53384694632008	0.0852549566144347	3.2904363367601	1.71827890892703	0.262969373936978
262	24.72	16.8300002813339	tr	E1BJG5	E1BJG5_BOVIN	13	1	0.711213529109955	0.928966403007507	0.277971297502518	0.928966403007507	1.14815402030945	0.880059977372487	0.785030573606492	0.757593686518367	0.892019400712079	-0.164853006931546	0.847007774825634	0.83254527548949	1.20113587745971	0.854264086348699	1.11581487560701	0.3338812983343	1.11581487560701	1.37908898664328	1.05707161313847	0.942928386861529	0.757593686518367	0.892019400712079	-0.164853006931546	0.847007774825634
263	24.71	35.0100010633469	sp	Q3T0P6	PGK1_BOVIN	14	1	1.11686301231384	0.920449614524841	0.299226492643356	1.83653795719147	0.847227394580841	1.01243754227956	0.994330614805222	0.971674275521518	0.982115511606208	-0.0260353776580905	0.982698944970447	1.00338407854239	0.99662733482147	1.11309620732302	0.917345246161342	0.298217301871124	1.8303439295742	0.844369980248841	1.00902292943528	0.990977070564722	0.971674275521518	0.982115511606208	-0.0260353776580903	0.982698944970447
264	24.65	26.3999998569489	sp	Q3T147	DX39B_BOVIN	16	1	0.870963573455811	1.04712903499603	0.487528502941132	0.519995987415314	0.13551889359951	0.972697536150614	0.381014461318652	0.0265554018466304	0.39170908443594	-1.35214550752619	0.170056535281102	0.676855998734633	1.47741912883904	1.28677824394562	1.5470484666659	0.720283936099489	0.76825201872693	0.200218205723019	1.43708194648352	0.562918053516479	0.0265554018466304	0.39170908443594	-1.35214550752619	0.170056535281101
265	24.61	47.9299992322922	sp	Q2KIK0	SGT1_BOVIN	13	1	0.744732022285461	0.554625689983368	0.648634374141693	0.190546095371246	0.140604704618454	0.766452570756276	0.326595058043798	0.10398533501863	0.426112548257929	-1.2306935579384	0.293538195957726	0.546523814400037	1.82974643309511	1.36267076138853	1.01482437794998	1.18683643246864	0.348651038345737	0.257270956752007	1.40241385747787	0.597586142522128	0.10398533501863	0.426112548257929	-1.2306935579384	0.293538195957726
266	24.44	52.1399974822998	tr	Q5W1C4	Q5W1C4_BOVIN	15	1	3.1332859992981	2.24905490875244	22.0800495147705	29.1071701049805	68.5488204956055	2.12744696935018	39.9120133717855	0.120296897753403	18.7605209186373	4.22962798224496	0.311627762872423	21.0197301705678	0.0475743499980897	0.149064044774722	0.10699732539391	1.05044400359084	1.38475469802828	3.26116557821416	0.101211906722241	1.89878809327776	0.120296897753403	18.7605209186373	4.22962798224496	0.311627762872423
267	24.19	20.7100003957748	tr	A6QQW3	A6QQW3_BOVIN	14	1	1.30617094039917	1.61435902118683	0.85506671667099	1.24738299846649	0.613762021064758	1.30684332052867	0.905403912067413	0.192059603489907	0.69281749223093	-0.52945273925079	0.390290312572539	1.10612361629804	0.90405808651549	1.18085440103941	1.45947432764319	0.773029979716658	1.12770668674557	0.554876518339685	1.1814622717327	0.818537728267304	0.192059603489907	0.69281749223093	-0.52945273925079	0.390290312572539
268	24.17	34.1600000858307	tr	G3MZE2	G3MZE2_BOVIN	13	1	0.946237087249756	0.912010788917542	1.04712903499603	0.954992592334747	0.895364820957184	0.952749292055766	0.965828816095987	0.813288488627063	1.01372819077304	0.019670876807989	0.884558361729157	0.959289054075877	1.04243866408269	0.986394125138127	0.950715308428199	1.09156779236345	0.995521202162295	0.93336290782524	0.993182699216337	1.00681730078366	0.813288488627062	1.01372819077304	0.019670876807989	0.884558361729156
269	24.14	32.260000705719	sp	O77802	ANGP2_BOVIN	18	1	1.62929594516754	1.62929594516754	0.272897809743881	0.496592313051224	0.356451094150543	1.41953063011169	0.375313738981883	0.0291482011649682	0.264392842972576	-1.91924497079412	0.175218189798867	0.897422184546788	1.11430274091677	1.81552893746477	1.81552893746477	0.304090777387789	0.553354175551177	0.397194431214731	1.58178687194877	0.418213128051233	0.0291482011649682	0.264392842972576	-1.91924497079412	0.175218189798867
270	24.12	57.0999979972839	sp	P67808	YBOX1_BOVIN	27	1	1.8197009563446	1.54170000553131	1.02801597118378	0.765596628189087	0.515228629112244	1.4538003206253	0.76961374282837	0.0856896634093468	0.529380639080714	-0.917622662451119	0.262969373936978	1.11170703172684	0.899517563045976	1.63685296972353	1.38678623192349	0.924718421171576	0.688667613264864	0.463457200870565	1.30771892156433	0.692281078435668	0.0856896634093467	0.529380639080714	-0.917622662451119	0.262969373936978
271	24.09	7.24999979138374	tr	F1MZT7	F1MZT7_BOVIN	18	1	0.870963573455811	0.369828194379807	1.07646501064301	0.570164322853088	0.283139199018478	0.746930589278539	0.643256177504859	0.748593318608412	0.861199402913971	-0.215580775629953	0.843472488834477	0.695093383391699	1.43865561648784	1.25301663670852	0.532055408980064	1.5486624335142	0.820270105393579	0.4073397989158	1.07457588739214	0.925424112607861	0.748593318608413	0.861199402913971	-0.215580775629953	0.843472488834477
272	24.09	32.600000500679	tr	F1MVS8	F1MVS8_BOVIN	13	1	3.63077998161316	4.32513809204102	15.4169998168945	16.7494297027588	18.3653793334961	2.98530602455139	16.8439362843831	0.000545201904122432	5.64228127564051	2.49627858808881	0.0734419857317308	9.91462115446726	0.100861140775856	0.366204610851644	0.436238361976365	1.55497618887314	1.68936658716526	1.85235311035774	0.301101371201288	1.69889862879871	0.000545201904122432	5.64228127564051	2.49627858808881	0.0734419857317309
273	24.04	29.1999995708466	tr	F1MZY2	F1MZY2_BOVIN	12	1	0.199526205658913	0.630957424640656	1.05681800842285	0.175388097763062	0.233345806598663	0.610161210099856	0.488517304261525	0.7574586581242	0.800636448491336	-0.320780799845459	0.847007774825634	0.549339257180691	1.82036871919947	0.363211263442045	1.1485751589625	1.92379844441963	0.319271006887776	0.424775407088575	1.11071838053467	0.889281619465328	0.7574586581242	0.800636448491336	-0.320780799845459	0.847007774825634
274	24.04	25.7999986410141	tr	F1N5K2	F1N5K2_BOVIN	15	1	0.636795520782471	1.191241979599	1.06659603118896	0.285759091377258	0.218776196241379	0.942679166793824	0.523710439602532	0.27123127714223	0.555555334254114	-0.847997481241951	0.465245410280312	0.733194803198178	1.36389400966568	0.868521596177147	1.62472780003736	1.45472393767181	0.389745112936949	0.298387543511059	1.28571446862673	0.714285531373272	0.27123127714223	0.555555334254114	-0.847997481241951	0.465245410280312
275	24.02	52.2599995136261	tr	G3N0S9	G3N0S9_BOVIN	27	1	1.09647798538208	3.22106909751892	14.454400062561	21.0862808227539	27.0395793914795	1.77251569430033	20.8600867589315	0.0303520046082696	11.7686330372187	3.55687485154625	0.176618044619634	11.3163012266159	0.0883680966045693	0.0968936725370272	0.284639745179545	1.27730782108948	1.86335450077619	2.38943616381318	0.156633838107047	1.84336616189295	0.0303520046082696	11.7686330372187	3.55687485154625	0.176618044619634
276	23.96	32.8500002622604	sp	F1N152	HTRA1_BOVIN	21	1	0.698232412338257	0.972747206687927	0.115877702832222	0.394457310438156	0.173780098557472	0.890326539675395	0.228038370609283	0.00700368165043719	0.256128915007323	-1.96505796345569	0.110603306763981	0.559182455142339	1.78832506421442	1.2486665236314	1.73958821086458	0.207227000358453	0.705417895019163	0.310775305911979	1.5921932662368	0.407806733763198	0.00700368165043719	0.256128915007323	-1.96505796345569	0.110603306763981
277	23.78	32.260000705719	tr	E1BMJ0	E1BMJ0_BOVIN	17	1	0.981747925281525	1.67494297027588	4.13047504425049	1.9952620267868	2.99226498603821	1.2188969651858	3.03933401902517	0.0841423490517952	2.49351184376923	1.31817905558235	0.261909756334239	2.12911549210548	0.469678607716625	0.461105998674912	0.786684882283923	1.93999576799183	0.937131890771075	1.40540285256163	0.572489829558487	1.42751017044151	0.0841423490517952	2.49351184376923	1.31817905558235	0.261909756334239
278	23.77	47.5300014019012	tr	A2VE06	A2VE06_BOVIN	22	1	3.34194993972778	3.07609701156616	0.564936995506287	1.20226395130157	0.0114815402776003	2.47268231709798	0.592894162361819	0.110163018843748	0.239777733784119	-2.06023040131747	0.298796237832074	1.5327882397299	0.652405840598187	2.18030765966516	2.00686365659239	0.368568195438293	0.784364023769798	0.00749062393616976	1.61319238561858	0.38680761438142	0.110163018843748	0.239777733784119	-2.06023040131747	0.298796237832074
279	23.74	53.0600011348724	sp	P63103	1433Z_BOVIN	24	1	1.05681800842285	0.779830098152161	1.67494297027588	0.349945187568665	0.691830992698669	0.945549368858337	0.905573050181071	0.929882424259147	0.957721595514856	-0.0623217616227399	0.955211856454787	0.925561209519704	1.08042557284669	1.14181320214495	0.842548380519138	1.80965121814585	0.378089729743817	0.747471896599552	1.02159571850359	0.978404281496407	0.929882424259147	0.957721595514856	-0.0623217616227401	0.955211856454787
280	23.71	30.579999089241	tr	Q3SYW7	Q3SYW7_BOVIN	17	1	3.19153809547424	5.1050500869751	3.73250198364258	4.52897596359253	9.9083194732666	3.09886272748311	6.05659914016724	0.27636326077553	1.95445867493666	0.966769080613776	0.470441279844456	4.57773093382518	0.21844883730735	0.697187786178463	1.1151922558955	0.8153607185741	0.989349533439724	2.16446086860487	0.67694295979377	1.32305704020623	0.27636326077553	1.95445867493666	0.966769080613776	0.470441279844457
281	23.65	38.3199989795685	sp	Q3ZC84	CNDP2_BOVIN	12	1	0.963828980922699	0.972747206687927	0.48305881023407	0.420726597309113	0.220800504088402	0.978858729203542	0.374861970543862	0.0153364780489474	0.382958193414561	-1.38474118954011	0.140620270835899	0.676860349873702	1.47740963137609	1.4239702194146	1.43714609205494	0.713675738760892	0.621585527040575	0.326212791352902	1.44617531428188	0.553824685718123	0.0153364780489475	0.382958193414561	-1.38474118954011	0.140620270835899
282	23.46	20.7699999213219	sp	A7MB70	SEM3C_BOVIN	13	1	0.862978518009186	1.6595870256424	5.49540901184082	2.91071701049805	4.13047504425049	1.17418851455053	4.17886702219645	0.0452882781459252	3.55894046859766	1.83144780068213	0.201098692613429	2.67652776837349	0.373618391640186	0.322424645918623	0.620052235307434	2.05318587640895	1.08749740798201	1.54322144274279	0.438698424288748	1.56130157571125	0.0452882781459253	3.55894046859766	1.83144780068214	0.201098692613428
283	23.32	15.6200006604195	tr	A0JBZ9	A0JBZ9_BOVIN	12	1	0.847227394580841	0.879022479057312	0.809095919132233	0.920449614524841	0.831763684749603	0.908749957879384	0.853769739468892	0.398673463277756	0.9394990690962	-0.0900363627374667	0.571792103956289	0.881259848674138	1.13473909143201	0.96138204396297	0.997461169233805	0.918112768157455	1.04447015929486	0.943834767918903	1.03119410154293	0.968805898457073	0.398673463277756	0.9394990690962	-0.0900363627374669	0.571792103956292
284	23.31	33.5299998521805	tr	Q2KIF2	Q2KIF2_BOVIN	16	1	0.711213529109955	0.122461602091789	1.02801597118378	0.515228629112244	0.801678121089935	0.611225043733915	0.781640907128653	0.605001704267501	1.27881034185655	0.354802316485395	0.739531468492407	0.696432975431284	1.43588835577569	1.02122322491912	0.175841188473236	1.47611616257423	0.739810789104545	1.15112027915317	0.877650923056017	1.12234907694398	0.605001704267501	1.27881034185655	0.354802316485395	0.739531468492406
285	23.18	41.5899991989136	sp	Q95121	PEDF_BOVIN	17	1	1.33045399188995	3.40408205986023	17.5388107299805	5.24807500839233	3.07609701156616	1.91151201725006	8.62099424997966	0.273142360039859	4.51003926325402	2.17313999327119	0.466985325229437	5.26625313361486	0.189888327550556	0.252637683402943	0.64639544919171	3.33041543674174	0.996548186203489	0.584114916909561	0.362973820048403	1.6370261799516	0.273142360039859	4.51003926325402	2.17313999327119	0.466985325229437
286	23.17	37.6500010490417	sp	Q17QG2	NUDC_BOVIN	14	1	0.613762021064758	0.559757590293884	0.465586096048355	0.118032097816467	0.136772900819778	0.724506537119547	0.240130364894867	0.0559288829225969	0.331439887139685	-1.59318086071709	0.220118156176773	0.482318451007207	2.07331898232742	1.2725244489052	1.16055603745816	0.965308490844772	0.244718188926808	0.283573851537631	1.50213315623026	0.497866843769737	0.0559288829225969	0.331439887139685	-1.59318086071709	0.220118156176773
287	23.14	13.629999756813	sp	A6H7I5	DYN2_BOVIN	12	1	0.586138188838959	0.380189388990402	0.416869401931763	0.267916798591614	0.145881399512291	0.65544252594312	0.276889200011889	0.161969094709906	0.42244619330043	-1.24316049692936	0.35958065832432	0.466165862977505	2.14515922211201	1.25735974121993	0.815566773941893	0.894251241970241	0.574724191257528	0.312938829498398	1.40602857909128	0.593971420908722	0.161969094709906	0.42244619330043	-1.24316049692936	0.35958065832432
288	23.13	37.6500010490417	tr	A0A0A0MPA0	A0A0A0MPA0_BOVIN	18	1	0.524807512760162	1.0375280380249	2.63026809692383	3.01995205879211	4.13047504425049	0.854111850261687	3.26023173332214	0.0225689798499052	3.81710162705652	1.93247759758273	0.159200609660663	2.05717179179192	0.486104273833612	0.255111174892703	0.504346813506106	1.27858456324288	1.46801160255146	2.00784157197324	0.41518742074414	1.58481257925586	0.0225689798499052	3.81710162705652	1.93247759758273	0.159200609660662
289	23.13	17.0300006866455	tr	F1MZU1	F1MZU1_BOVIN	13	1	0.704693078994751	0.801678121089935	0.53456437587738	0.343558013439178	0.148593604564667	0.835457066694895	0.342238664627075	0.0275638315458814	0.409642431993527	-1.28756293312358	0.171519008675819	0.588847865660985	1.69823150989516	1.19673199155393	1.36143504602848	0.90781406718241	0.583441043899399	0.25234634144062	1.41879951582586	0.581200484174143	0.0275638315458814	0.409642431993527	-1.28756293312358	0.171519008675819
290	23.03	18.7800005078316	tr	F1MZW8	F1MZW8_BOVIN	12	1	1.18032097816467	1.20226395130157	0.862978518009186	0.539510607719421	0.253512889146805	1.12752830982208	0.552000671625137	0.0683527796791892	0.489567017356966	-1.03042172945972	0.235857282802274	0.839764490723609	1.1908100557316	1.40553808978945	1.43166800285352	1.02764349712569	0.642454656846154	0.301885697653586	1.34267204945819	0.657327950541811	0.0683527796791892	0.489567017356966	-1.03042172945972	0.235857282802274
291	22.99	26.6099989414215	tr	F1MZL1	F1MZL1_BOVIN	14	1	0.744732022285461	0.549540877342224	0.515228629112244	0.444631308317184	0.152756601572037	0.764757633209228	0.370872179667155	0.0846049014803538	0.484953877623722	-1.0440805510673	0.262421105300866	0.567814906438192	1.76113728023245	1.31157532822983	0.967816926099039	0.907388346572631	0.783056773035921	0.269025345830129	1.34684317818711	0.653156821812894	0.0846049014803537	0.484953877623721	-1.0440805510673	0.262421105300866
292	22.97	23.8800004124641	tr	Q3T0J0	Q3T0J0_BOVIN	14	1	0.887156009674072	1.00925302505493	0.313328593969345	0.139315694570541	0.157036304473877	0.965469678243001	0.203226864337921	0.000616018575537293	0.210495336019005	-2.24813982728118	0.0734419857317308	0.584348271290461	1.71130821999631	1.51819737177437	1.72714299783264	0.536201798419627	0.238412093293062	0.268737518683989	1.65221619653444	0.347783803465559	0.000616018575537294	0.210495336019005	-2.24813982728118	0.0734419857317309
293	22.97	11.8500001728535	tr	F1MT25	F1MT25_BOVIN	13	1	0.724435985088348	0.666806817054749	1.9408860206604	0.440554887056351	0.416869401931763	0.797080934047699	0.932770103216171	0.814976231453148	1.17023261173671	0.226795328478538	0.885411850348821	0.864925518631935	1.1561689168123	0.837570368179446	0.770941315397246	2.24399208816307	0.509355866564306	0.481971444883637	0.921560200129663	1.07843979987034	0.814976231453148	1.17023261173671	0.226795328478538	0.885411850348821
294	22.84	32.0100009441376	sp	Q3ZCF0	DCTN2_BOVIN	13	1	0.954992592334747	1.1587769985199	0.304789513349533	0.457088202238083	0.16443720459938	1.03792319695155	0.308771640062332	0.00307481006740558	0.297489873016824	-1.7490875370452	0.0876229255483768	0.67334741850694	1.48511744831126	1.41827616188433	1.72091993920365	0.452648224337689	0.678829664561002	0.244208561702067	1.54143784979975	0.458562150200253	0.00307481006740558	0.297489873016824	-1.7490875370452	0.0876229255483768
295	22.79	66.6700005531311	sp	Q9TS87	TAGL_BOVIN	16	1	0.432513803243637	0.334194988012314	0.141905799508095	0.349945187568665	0.118032097816467	0.58890293041865	0.203294361631076	0.196368200970731	0.345208609314533	-1.53445964989396	0.391651760296647	0.396098646024863	2.52462362604802	1.09193456626077	0.843716562442722	0.35825873411137	0.883479888357657	0.297986622779463	1.48675825158384	0.513241748416163	0.196368200970731	0.345208609314533	-1.53445964989396	0.391651760296648
296	22.66	17.2199994325638	sp	Q2KIA5	DNM1L_BOVIN	13	1	1.04712903499603	0.510505020618439	0.630957424640656	0.672976672649384	0.16443720459938	0.852544685204823	0.489457100629807	0.199886748682242	0.574113133450847	-0.800593035711411	0.39238949373962	0.671000892917315	1.49031098252685	1.56054790097733	0.760811238862758	0.94032277944883	1.00294452623376	0.245062571950471	1.27055670745565	0.729443292544353	0.199886748682242	0.574113133450847	-0.800593035711411	0.39238949373962
297	22.63	29.3000012636185	tr	A6QLB7	A6QLB7_BOVIN	12	1	0.794328212738037	0.263026803731918	0.359749287366867	0.277971297502518	0.0895364731550217	0.685785005489985	0.242419019341469	0.171223912735363	0.353491279921268	-1.50025346845102	0.372117759817406	0.464102012415727	2.15469869392472	1.7115379625342	0.566743510468357	0.775151319629736	0.598944391677235	0.192924121765751	1.47766005564243	0.522339944357574	0.171223912735363	0.353491279921268	-1.50025346845102	0.372117759817405
298	22.61	30.2899986505508	sp	Q5E9Z2	HABP2_BOVIN	14	1	2.42102909088135	5.05824708938599	4.32513809204102	5.86138200759888	2.91071701049805	2.82642539342245	4.36574570337932	0.357643913059031	1.54461735078489	0.627249482466999	0.537425067822804	3.59608554840088	0.278080147577324	0.673240126881281	1.40659809709903	1.20273503892707	1.62993397368017	0.809412615835126	0.785972790519211	1.21402720948079	0.357643913059031	1.54461735078489	0.627249482466999	0.537425067822804
299	22.6	33.3299994468689	tr	F6S1Q0	F6S1Q0_BOVIN	14	1	1.20226395130157	3.01995205879211	0.363078087568283	1.0375280380249	0.401790797710419	1.74073867003123	0.600798974434534	0.211211617388565	0.34514024694112	-1.53474537806323	0.40566697521937	1.17076882223288	0.854139588456762	1.02690123658112	2.57946060865584	0.310119368293241	0.886193771410939	0.343185426602091	1.48683381123124	0.513166188768757	0.211211617388565	0.34514024694112	-1.53474537806323	0.40566697521937
300	22.58	65.0499999523163	tr	F1MLV3	F1MLV3_BOVIN	16	1	0.981747925281525	0.608134984970093	1.11686301231384	0.570164322853088	0.809095919132233	0.863294303417206	0.832041084766387	0.88559821615959	0.963797723989249	-0.0531977007334081	0.92720667479389	0.847667694091797	1.17970757523255	1.15817546442345	0.717421448533151	1.31757175612368	0.672627170797125	0.954496584890038	1.01843482939639	0.981565170603615	0.885598216159589	0.963797723989249	-0.0531977007334081	0.927206674793889
301	22.57	18.189999461174	tr	A0A140T886	A0A140T886_BOVIN	14	1	0.717794299125671	0.591561615467072	0.505824685096741	0.277971297502518	0.181970104575157	0.769785304864248	0.321922029058139	0.0466926087252348	0.418197160979723	-1.25774482696843	0.20392918866411	0.545853666961193	1.83199282248496	1.31499400401885	1.08373663359328	0.926667192532943	0.509241421881444	0.333367925488525	1.4102411533657	0.589758846634304	0.0466926087252348	0.418197160979723	-1.25774482696843	0.20392918866411
302	22.54	39.3900007009506	sp	Q58DW5	RL5_BOVIN	21	1	1.22461605072021	1.14815402030945	0.325087308883667	0.246603906154633	0.101859100162983	1.12425669034322	0.224516771733761	0.000635028737236585	0.199702411079465	-2.3240763438211	0.0734419857317308	0.67438673103849	1.48282870046998	1.81589582706412	1.70251573387484	0.48204879177125	0.365671349694094	0.151039597125717	1.66708008713631	0.332919912863687	0.000635028737236584	0.199702411079465	-2.3240763438211	0.0734419857317309
303	22.53	24.3100002408028	sp	P31404	VATA_BOVIN	13	1	0.717794299125671	0.809095919132233	0.772680580615997	0.41304749250412	0.575439870357513	0.842296739419301	0.58705598115921	0.131120224572948	0.696970501825687	-0.520830497287725	0.324361427343976	0.714676360289256	1.39923475235037	1.00436272837562	1.13211512803468	1.08116152086416	0.577950405882943	0.805175464492223	1.17857086958689	0.82142913041311	0.131120224572948	0.696970501825687	-0.520830497287725	0.324361427343976
304	22.48	40.3899997472763	sp	P62194	PRS8_BOVIN	19	1	0.672976672649384	0.972747206687927	0.731139123439789	0.129419595003128	0.108642600476742	0.881907959779104	0.323067106306553	0.093279108228869	0.366327463908448	-1.44879422960602	0.276212669722515	0.602487533042828	1.65978538169837	1.11699684348746	1.61455159374854	1.21353402907312	0.214808751891515	0.180323400100993	1.46377793964479	0.53622206035521	0.093279108228869	0.366327463908449	-1.44879422960602	0.276212669722515
305	22.47	33.8899999856949	tr	F1MKP1	F1MKP1_BOVIN	14	1	2.65460610389709	3.73250198364258	0.380189388990402	1.70608198642731	1.2705739736557	2.46236936251322	1.11894844969114	0.229100379089337	0.45441941681287	-1.1379036140475	0.421055148448162	1.79065890610218	0.558453648873169	1.48247446504232	2.08442935219154	0.212318151544551	0.952767710597116	0.709556671751307	1.37511915536901	0.624880844630991	0.229100379089337	0.45441941681287	-1.1379036140475	0.421055148448162
306	22.46	28.1100004911423	sp	Q08DP0	PGM1_BOVIN	11	1	0.711213529109955	0.787045776844025	4.05508518218994	1.88799095153809	2.12813901901245	0.83275310198466	2.69040505091349	0.111336712736344	3.23073554995062	1.69186266444142	0.2993332679683	1.76157907644908	0.567672500978929	0.403736362799899	0.446784244525952	2.30196034705636	1.07176054528522	1.20808599935364	0.472731036101593	1.52726896389841	0.111336712736344	3.23073554995062	1.69186266444142	0.2993332679683
307	22.41	20.7000002264977	tr	F1N1T3	F1N1T3_BOVIN	12	1	0.436515808105469	0.691830992698669	0.765596628189087	0.147231295704842	0.201372399926186	0.709448933601379	0.371400107940038	0.259822264459085	0.523505061956606	-0.933724607732451	0.455734759037805	0.540424520770709	1.85039716290794	0.807727612882824	1.2801621061014	1.41665782873297	0.272436371863499	0.372618917511377	1.31276229396405	0.687237706035948	0.259822264459085	0.523505061956606	-0.933724607732451	0.455734759037805
308	22.39	18.2899996638298	tr	E1BH89	E1BH89_BOVIN	13	1	0.879022479057312	0.731139123439789	0.353183209896088	0.31045588850975	0.53456437587738	0.870053867499034	0.399401158094406	0.0108981083428712	0.45905336785926	-1.12326620906913	0.121027449296794	0.63472751279672	1.57547920932847	1.38488164028716	1.15189448810603	0.556432804275178	0.489116797760707	0.84219506024246	1.37075177924055	0.629248220759449	0.0108981083428712	0.45905336785926	-1.12326620906913	0.121027449296794
309	22.35	20.270000398159	tr	A3KN30	A3KN30_BOVIN	13	1	0.549540877342224	0.758577585220337	0.187068194150925	0.469894111156464	0.895364820957184	0.769372820854187	0.517442375421524	0.369202408452773	0.672550890018496	-0.572284658445536	0.547999953413442	0.643407598137856	1.55422472922948	0.85411002128775	1.17900004198863	0.29074601340167	0.730321047678683	1.39159814641378	1.19577826416862	0.804221735831379	0.369202408452773	0.672550890018496	-0.572284658445536	0.547999953413442
310	22.29	34.7499996423721	tr	F6PW02	F6PW02_BOVIN	15	1	1.2705739736557	0.73790431022644	0.751622915267944	0.416869401931763	0.158489301800728	1.00282609462738	0.442327206333478	0.0726104671713861	0.441080670619998	-1.18088555597547	0.243400215595023	0.722576650480429	1.38393622231651	1.75839334527474	1.02121250352585	1.04019817796244	0.576920665308785	0.21933908561168	1.38784735703903	0.612152642960968	0.0726104671713861	0.441080670619998	-1.18088555597547	0.243400215595023
311	22.19	29.5500010251999	tr	F1N2L9	F1N2L9_BOVIN	13	1	0.387257605791092	0.515228629112244	0.212813898921013	0.212813898921013	0.13304540514946	0.634162078301112	0.186224400997162	0.135753449533955	0.293654268158146	-1.76780948785113	0.329879200168632	0.410193239649137	2.43787538004127	0.944085782891831	1.25606319000515	0.518813764710129	0.518813764710129	0.324348117641485	1.54600811764609	0.453991882353914	0.135753449533955	0.293654268158146	-1.76780948785113	0.329879200168632
312	22.11	28.5299986600876	tr	A4IFC3	A4IFC3_BOVIN	24	1	1.11686301231384	1.01859104633331	0.731139123439789	0.349945187568665	0.0990831926465034	1.04515135288238	0.393389167884986	0.0660416014369106	0.376394449282463	-1.4096827421974	0.231677245827874	0.719270260383685	1.39029799378409	1.55277240535159	1.41614508820364	1.0165012564954	0.486528092211114	0.137755163954157	1.45307182911311	0.54692817088689	0.0660416014369105	0.376394449282463	-1.4096827421974	0.231677245827874
313	22.1	60.3399991989136	sp	P26452	RSSA_BOVIN	26	1	1.21338903903961	0.990831971168518	0.549540877342224	0.145881399512291	0.304789513349533	1.06807367006938	0.333403930068016	0.00984085535766485	0.312154432237207	-1.67966814432204	0.117927043273334	0.700738800068696	1.42706526297954	1.73158534809355	1.41398188750414	0.784230696642387	0.208182277758831	0.434954527021557	1.52421083285907	0.475789167140925	0.00984085535766485	0.312154432237207	-1.67966814432204	0.117927043273334
314	22.07	64.3499970436096	sp	Q2HJ81	TBB6_BOVIN	117	1	1.1587769985199	1.29419600963593	0.794328212738037	0.242102906107903	0.293765008449554	1.15099100271861	0.443398709098498	0.038696573745802	0.385232124361704	-1.3762000808937	0.187215084986928	0.797194855908554	1.25439846053737	1.45356808304948	1.62343748212092	0.996404087219994	0.303693512713377	0.368498374358868	1.44380134190259	0.556198658097413	0.038696573745802	0.385232124361704	-1.3762000808937	0.187215084986928
315	22.06	26.1099994182587	tr	E1BFB9	E1BFB9_BOVIN	15	1	0.554625689983368	0.248885706067085	0.990831971168518	0.744732022285461	0.366437613964081	0.601170465350151	0.700667202472687	0.744113520647123	1.16550503202878	0.220955233267552	0.840556805293208	0.650918833911419	1.53628985351511	0.852065820020265	0.382360584915807	1.52220510384457	1.14412424942494	0.562954388279305	0.923572086150394	1.07642791384961	0.744113520647123	1.16550503202878	0.220955233267552	0.840556805293207
316	21.98	8.9539997279644	tr	A7MBC5	A7MBC5_BOVIN	11	1	0.654636085033417	0.660693526268005	0.340408205986023	0.293765008449554	0.183653801679611	0.771776537100474	0.272609005371729	0.0342288121646008	0.353222717026236	-1.50134996399845	0.182439032139701	0.522192771236102	1.91500161450505	1.25362915975226	1.26522916949626	0.651882264054001	0.562560465465985	0.351697326726445	1.47795331458452	0.522046685415477	0.0342288121646008	0.353222717026236	-1.50134996399845	0.182439032139701
317	21.86	30.0000011920929	tr	G3X736	G3X736_BOVIN	12	1	0.510505020618439	0.544502675533295	0.554625689983368	0.405508488416672	0.158489301800728	0.685002565383911	0.372874493400256	0.192136951536637	0.54434028753057	-0.877419278611911	0.390290312572539	0.528938529392084	1.89057885639247	0.965149998063422	1.02942524561238	1.04856360269464	0.766645774288231	0.299636522948861	1.29505136668942	0.704948633310577	0.192136951536637	0.544340287530569	-0.877419278611912	0.390290312572539
318	21.85	23.4099999070168	sp	P07224	PROS_BOVIN	18	1	1.24738299846649	0.724435985088348	6.98232412338257	3.87257599830627	8.7902250289917	0.990606327851613	6.54837505022685	0.0592532421219073	6.6104716536878	2.72475321094036	0.22514988132063	3.76949068903923	0.26528782864692	0.33091552715426	0.19218404947778	1.85232560560117	1.02734727786085	2.33193971125902	0.262795801759653	1.73720419824035	0.0592532421219073	6.6104716536878	2.72475321094036	0.22514988132063
319	21.79	12.9700005054474	tr	A1A4I8	A1A4I8_BOVIN	12	1	0.73790431022644	0.307609707117081	0.505824685096741	0.42461958527565	0.291071712970734	0.681838005781174	0.407171994447708	0.305209887209145	0.597168229103357	-0.743790682486406	0.49403295765034	0.544505000114441	1.83653042633185	1.35518371745228	0.564934586555549	0.928962424569893	0.779826787975144	0.534562057115285	1.25221624344656	0.747783756553441	0.305209887209145	0.597168229103358	-0.743790682486406	0.49403295765034
320	21.76	22.1699997782707	tr	A0JNE9	A0JNE9_BOVIN	11	1	1.97696995735168	1.11686301231384	0.253512889146805	0.787045776844025	0.501187205314636	1.36461098988851	0.513915290435155	0.0917428764860178	0.376602045742827	-1.40888725803927	0.27452383988467	0.939263140161831	1.06466437065518	2.10480947544802	1.18908425611316	0.269906140576458	0.837939596680458	0.533596160526733	1.45285270073878	0.547147299261217	0.0917428764860178	0.376602045742827	-1.40888725803927	0.27452383988467
321	21.55	41.3500010967255	sp	Q2TBQ5	RL7A_BOVIN	15	1	0.990831971168518	0.879022479057312	0.642687678337097	0.285759091377258	0.103752799332142	0.956618150075277	0.344066523015499	0.0535586326187937	0.359669658147741	-1.47525563651535	0.216732056926775	0.650342336545388	1.5376517009672	1.52355446583996	1.35163041011088	0.988229801785699	0.439397952923083	0.159535668373177	1.47094552563935	0.529054474360653	0.0535586326187936	0.359669658147741	-1.47525563651535	0.216732056926775
322	21.49	32.6499998569489	sp	Q3T0B2	PSMD6_BOVIN	13	1	0.879022479057312	0.972747206687927	0.679203629493713	0.524807512760162	0.280543386936188	0.950589895248413	0.494851509730021	0.0484525779780685	0.520573080151145	-0.941827385789591	0.207957986256102	0.722720702489217	1.38366037745393	1.21626857516293	1.34595176717307	0.939787150353351	0.726155361196384	0.38817676866033	1.31529357326331	0.684706426736688	0.0484525779780685	0.520573080151145	-0.941827385789591	0.207957986256102
323	21.45	47.7600008249283	sp	Q3SZI4	1433T_BOVIN	23	1	1.191241979599	1.07646501064301	1.21338903903961	0.285759091377258	0.301995187997818	1.089235663414	0.600381106138229	0.249629465769243	0.551194866551144	-0.859365643049247	0.445353162627128	0.844808384776116	1.1837003727952	1.41007357534063	1.27421203439912	1.4362890578568	0.338253142992878	0.357471816615374	1.28932866084498	0.710671339155016	0.249629465769243	0.551194866551144	-0.859365643049247	0.445353162627128
324	21.4	51.2700021266937	sp	Q3T0V4	RS11_BOVIN	11	1	1	0.772680580615997	0.233345806598663	0.207014098763466	0.129419595003128	0.924226860205332	0.189926500121752	0.00464674517431993	0.205497706569096	-2.28280580190427	0.0984772799397527	0.557076680163542	1.79508501362223	1.79508501362223	1.3870273305807	0.418875560416852	0.37160790629881	0.232319175459174	1.65906578594172	0.340934214058279	0.00464674517431992	0.205497706569096	-2.28280580190427	0.0984772799397526
325	21.32	45.5099999904633	sp	Q5E9A3	PCBP1_BOVIN	36	1	1.30617094039917	1.34276497364044	0.85506671667099	0.313328593969345	0.224905505776405	1.21631197134654	0.464433605472247	0.0419271556500314	0.381837568332151	-1.38896904091425	0.196227093626996	0.840372788409392	1.18994809659739	1.55427562435882	1.59782062456109	1.01748501196643	0.37284476400336	0.267625878512907	1.44734811517244	0.552651884827565	0.0419271556500314	0.381837568332151	-1.38896904091425	0.196227093626997
326	21.27	18.2099997997284	tr	A6QLT5	A6QLT5_BOVIN	13	1	1.09647798538208	1.1587769985199	0.328095287084579	0.20511619746685	0.105681702494621	1.08508499463399	0.212964395682017	0.000642504384514818	0.196265174373599	-2.34912389363611	0.0734419857317308	0.649024695158005	1.54077342119709	1.68942413680444	1.78541280041401	0.505520497959949	0.316037585313937	0.162831558310571	1.67187011947185	0.328129880528152	0.000642504384514819	0.196265174373599	-2.34912389363611	0.0734419857317309
327	21.27	59.8800003528595	sp	Q29RS5	RARR2_BOVIN	15	1	0.801678121089935	0.946237087249756	0.501187205314636	0.564936995506287	0.169044107198715	0.91597173611323	0.411722769339879	0.0366317206564796	0.44949287527905	-1.1536298465137	0.185728368816754	0.663847252726555	1.50637062350232	1.20762437111441	1.42538375110143	0.754973682961191	0.851004494160331	0.254643077160321	1.37979291523939	0.620207084760614	0.0366317206564797	0.44949287527905	-1.1536298465137	0.185728368816754
328	21.25	30.7000011205673	sp	P52193	CALR_BOVIN	15	1	0.549540877342224	0.559757590293884	1.38038396835327	3.37287306785584	1.8197009563446	0.703099489212036	2.1909859975179	0.125759419648247	3.11618203559406	1.63977951266081	0.319445789074968	1.44704274336497	0.691064589892202	0.379768241029505	0.38682864957549	0.953934480983823	2.33087314339625	1.25753089512273	0.485887160165733	1.51411283983427	0.125759419648247	3.11618203559406	1.63977951266081	0.319445789074969
329	21.21	25.6300002336502	sp	Q2KJ63	KLKB1_BOVIN	12	1	0.448745399713516	0.575439870357513	4.32513809204102	2.77971291542053	5.01187181472778	0.67472842335701	4.03890760739644	0.0301462323776383	5.98597519769727	2.58158630118261	0.175942743132586	2.35681801537673	0.4243008978528	0.190403076005759	0.244159653652992	1.83515997579035	1.17943468578596	2.12654171091214	0.286287875837184	1.71371212416282	0.0301462323776383	5.98597519769727	2.58158630118261	0.175942743132586
330	21.08	40.8600002527237	sp	Q5E959	STRAP_BOVIN	12	1	0.53456437587738	0.608134984970093	1.72186899185181	0.194088593125343	0.353183209896088	0.714233120282491	0.756380264957747	0.940175378598319	1.05901034757193	0.0827166859476057	0.961253345897447	0.735306692620119	1.35997674172759	0.726995118149362	0.827049435390184	2.34170178122039	0.263955972485096	0.480320951027373	0.971340431755712	1.02865956824429	0.940175378598319	1.05901034757193	0.0827166859476054	0.961253345897447
331	21.01	30.9199988842011	tr	A2VE41	A2VE41_BOVIN	21	1	2.33345794677734	3.90840911865234	8.39459991455078	5.54625701904297	6.137619972229	2.41395568847656	6.69282563527425	0.0240191487131345	2.77255529884978	1.47121623534848	0.162981144036182	4.5533906618754	0.219616561428123	0.512466010508367	0.858351371292747	1.84359316779845	1.21804989531881	1.3479229936535	0.530144647743079	1.46985535225692	0.0240191487131344	2.77255529884978	1.47121623534848	0.162981144036182
332	20.96	23.0100005865097	tr	F6RJG0	F6RJG0_BOVIN	11	1	0.501187205314636	0.474242001771927	0.313328593969345	0.106659598648548	0.115877702832222	0.658476402362188	0.178621965150038	0.0919745858257156	0.271265552583598	-1.88222224030903	0.27452383988467	0.418549183756113	2.38920547168644	1.19743921327697	1.13306158553702	0.748606391147379	0.254831696698991	0.276855641653201	1.57323542350014	0.426764576499857	0.0919745858257155	0.271265552583598	-1.88222224030903	0.27452383988467
333	20.95	31.8500012159348	sp	Q58DT1	RL7_BOVIN	15	1	0.937561988830566	0.679203629493713	0.31045588850975	0.246603906154633	0.13182570040226	0.872255206108093	0.229628498355548	0.00986233304274692	0.263258386705566	-1.92544860251273	0.117927043273334	0.55094185223182	1.81507357981442	1.70174399536463	1.2328045632081	0.56350028093186	0.44760423474031	0.239273345940674	1.58320737946239	0.416792620537615	0.00986233304274691	0.263258386705566	-1.92544860251273	0.117927043273334
334	20.93	43.5400009155273	tr	Q58DP6	Q58DP6_BOVIN	46	1	1.78648805618286	3.34194993972778	3.1332859992981	2.70395803451538	0.85506671667099	2.04281266530355	2.23077025016149	0.857364876206648	1.09200921261667	0.126985027448536	0.908806768779047	2.13679145773252	0.467991387920074	0.836061024915652	1.56400379065261	1.46635086356205	1.26542907345049	0.400163859499118	0.956018734496113	1.04398126550389	0.857364876206648	1.09200921261667	0.126985027448536	0.908806768779047
335	20.89	30.3200006484985	sp	Q32LC7	G3BP1_BOVIN	19	1	0.879022479057312	1.02801597118378	0.613762021064758	0.376703798770905	0.149968504905701	0.969012816747031	0.380144774913788	0.0367657736414207	0.39230108038192	-1.34996678634084	0.185728368816754	0.674578795830409	1.48240651230224	1.30306864741462	1.52393757043354	0.90984481703018	0.558428164506981	0.222314288312441	1.43647091005013	0.563529089949867	0.0367657736414207	0.39230108038192	-1.34996678634084	0.185728368816754
336	20.86	33.8600009679794	tr	A4FUZ3	A4FUZ3_BOVIN	13	1	1.07646501064301	1.22461605072021	0.519995987415314	0.380189388990402	0.383707314729691	1.10036035378774	0.427964230378469	0.00179914559646333	0.388930979660708	-1.36241394002575	0.0866506645494126	0.764162292083104	1.3086225404737	1.40868637695871	1.60256016739835	0.68047847008756	0.497524404081765	0.502128040999911	1.43995636161025	0.560043638389745	0.00179914559646333	0.388930979660708	-1.36241394002575	0.0866506645494126
337	20.85	56.0000002384186	sp	P81644	APOA2_BOVIN	23	1	1.191241979599	1.7378009557724	3.16227793693542	0.187068194150925	1.7378009557724	1.30968097845713	1.69571569561958	0.701472928496467	1.29475477120941	0.372678874852211	0.808693952252541	1.50269833703836	0.665469559226959	0.792735275096397	1.15645363606205	2.10439970484555	0.124488188706999	1.15645363606205	0.871552823461801	1.1284471765382	0.701472928496467	1.29475477120941	0.372678874852211	0.808693952252541
338	20.75	30.4100006818771	tr	F1MHJ5	F1MHJ5_BOVIN	12	1	1.21338903903961	1.34276497364044	0.946237087249756	0.591561615467072	0.203235700726509	1.18538467089335	0.580344801147779	0.0885270424680093	0.489583521196043	-1.03037309545329	0.269149659348475	0.882864736020564	1.13267634236634	1.3743770586068	1.52091811900069	1.07178036299744	0.670047846891568	0.230200270137163	1.34265717332461	0.657342826675389	0.0885270424680093	0.489583521196043	-1.03037309545329	0.269149659348475
339	20.74	13.4399995207787	tr	E1BI98	E1BI98_BOVIN	10	1	1.11686301231384	1.191241979599	2.0892961025238	3.76703810691834	2.18776202201843	1.10270166397095	2.68136541048686	0.0994251363647353	2.43163268733174	1.2819253175205	0.28630351308553	1.8920335372289	0.52853185756137	0.590297682539821	0.629609336282542	1.10425955006263	1.99099964815402	1.15630192539962	0.582812958794578	1.41718704120542	0.0994251363647353	2.43163268733174	1.2819253175205	0.28630351308553
340	20.69	30.9399992227554	tr	F1MBQ8	F1MBQ8_BOVIN	20	1	1.29419600963593	1.02801597118378	0.113762699067593	0.288403213024139	0.158489301800728	1.10740399360657	0.186885071297487	0.00280495349063469	0.168759614717338	-2.56695839592462	0.0876229255483768	0.647144532452028	1.54524986282586	1.99985620635969	1.58854153845453	0.175791795128897	0.445655025364087	0.244905571866941	1.71121586921336	0.288784130786642	0.00280495349063469	0.168759614717338	-2.56695839592462	0.0876229255483768
341	20.63	35.8200013637543	tr	F1N583	F1N583_BOVIN	13	1	0.839460015296936	1.8197009563446	0.41304749250412	0.870963573455811	0.469894111156464	1.21972032388051	0.584635059038798	0.159705569315001	0.479318945165065	-1.06094213102995	0.357922995916247	0.902177691459655	1.10842909270132	0.930481903114622	2.01700948002878	0.457833857358898	0.965401363501527	0.520844303294854	1.35197349194824	0.64802650805176	0.159705569315001	0.479318945165065	-1.06094213102995	0.357922995916248
342	20.58	30.7200014591217	sp	Q2KHU8	IF2G_BOVIN	12	1	0.794328212738037	0.59703528881073	0.630957424640656	0.328095287084579	0.539510607719421	0.797121167182922	0.499521106481552	0.117265011110953	0.626656431978706	-0.674253401032299	0.307840276825407	0.648321136832237	1.54244546905582	1.22520795268099	0.920894376092541	0.973217420804106	0.506069088982176	0.832165692384371	1.22951593260978	0.770484067390218	0.117265011110953	0.626656431978706	-0.674253401032299	0.307840276825407
343	20.55	25.900000333786	sp	Q27975	HS71A_BOVIN	17	1	0.366437613964081	0.343558013439178	0.642687678337097	1.45881402492523	1.21338903903961	0.569998542467753	1.10496358076731	0.17459664329941	1.9385375548216	0.954968684343707	0.373861574735145	0.837481061617533	1.19405685194669	0.437547343764806	0.410227799988242	0.767405625980119	1.7419068821779	1.44885549614225	0.680610665233245	1.31938933476676	0.17459664329941	1.9385375548216	0.954968684343706	0.373861574735145
344	20.52	35.5300009250641	tr	E1BEG2	E1BEG2_BOVIN	26	1	0.648634374141693	0.972747206687927	0.0698232427239418	0.724435985088348	0.231206506490707	0.87379386027654	0.341821911434332	0.0957530522376323	0.391192851053167	-1.3540480892301	0.279838651919519	0.607807885855436	1.64525670573127	1.06717005362442	1.60041886478467	0.114877158307467	1.19188316233964	0.380394055212535	1.43761520804679	0.562384791953214	0.0957530522376323	0.391192851053167	-1.3540480892301	0.279838651919519
345	20.45	31.1300009489059	tr	A6QNL5	A6QNL5_BOVIN	12	1	0.405508488416672	0.744732022285461	0.436515808105469	2.91071701049805	0.954992592334747	0.716746836900711	1.43407513697942	0.443215560913025	2.0008112532181	1.00058507684398	0.6103551369034	1.07541098694007	0.929877053651239	0.377073038439462	0.692509218642533	0.405906033513303	2.70660895773447	0.888025698018993	0.666486436911078	1.33351356308892	0.443215560913025	2.0008112532181	1.00058507684398	0.6103551369034
346	20.41	16.4599999785423	tr	F1N6I7	F1N6I7_BOVIN	12	1	1.29419600963593	0.887156009674072	1.9408860206604	2.42102909088135	1.22461605072021	1.06045067310333	1.86217705408732	0.136252385743397	1.75602420868647	0.812312734116537	0.330273088310014	1.46131386359533	0.684315686665465	0.885638631013716	0.607094773939507	1.32817874996762	1.65674818476354	0.838023973650151	0.725683030539563	1.27431696946044	0.136252385743397	1.75602420868647	0.812312734116537	0.330273088310014
347	20.4	48.870000243187	sp	P67774	PP2AA_BOVIN	18	1	0.801678121089935	0.895364820957184	0.529663383960724	0.130617097020149	0.331131100654602	0.899014314015706	0.330470527211825	0.0225612049856722	0.367592063952445	-1.44382247466967	0.159200609660663	0.614742420613766	1.62669756709093	1.30408784916702	1.45648777590985	0.861602138066057	0.212474513943156	0.538650155822982	1.46242439738927	0.537575602610732	0.0225612049856722	0.367592063952445	-1.44382247466967	0.159200609660662
348	20.28	18.9400002360344	tr	A6H7F8	A6H7F8_BOVIN	11	1	0.765596628189087	1	0.331131100654602	0.496592313051224	0.394457310438156	0.921865542729696	0.407393574714661	0.00844731043576413	0.441922987498096	-1.1781331172051	0.117590511210505	0.664629558722178	1.50459754140729	1.15191480448301	1.50459754140729	0.498219039928403	0.74717157329863	0.593499499475381	1.3870366290992	0.612963370900805	0.00844731043576413	0.441922987498096	-1.1781331172051	0.117590511210505
349	20.14	15.4400005936623	sp	A6H7H1	F120A_BOVIN	13	1	1.41905701160431	0.608134984970093	1.09647798538208	0.519995987415314	0.293765008449554	1.00906399885813	0.636746327082316	0.328147604914978	0.631026701777949	-0.664227041014592	0.515064850533039	0.822905162970225	1.21520686100761	1.72444781666251	0.739009806154414	1.3324475707801	0.631902691603515	0.356985253791855	1.22622149460818	0.773778505391824	0.328147604914979	0.631026701777949	-0.664227041014592	0.515064850533039
350	20.14	6.42099976539612	tr	G5E630	G5E630_BOVIN	15	1	1.34276497364044	0.672976672649384	0.963828980922699	0.787045776844025	0.648634374141693	1.00524721542994	0.799836377302806	0.41095970562364	0.795661370681557	-0.32977353696198	0.58313457505641	0.902541796366373	1.10798192840043	1.48775932488268	0.745645991530567	1.06790509293095	0.872032497567055	0.718675164688317	1.11379574827123	0.886204251728774	0.41095970562364	0.795661370681557	-0.32977353696198	0.583134575056409
351	20.08	12.3000003397465	tr	F1MMA0	F1MMA0_BOVIN	10	1	0.887156009674072	1.33045399188995	0.199526205658913	1.95884501934052	0.691830992698669	1.07253666718801	0.950067405899367	0.839687900030526	0.885813450453184	-0.174925191190007	0.899963531928755	1.01130203654369	0.988824271943213	0.87724139536601	1.31558519988452	0.197296355044266	1.93695350009898	0.684099277663011	1.06055028906458	0.939449710935419	0.839687900030526	0.885813450453184	-0.174925191190007	0.899963531928754
352	20.08	39.6200001239777	tr	Q3SZH5	Q3SZH5_BOVIN	13	1	0.903649389743805	1.10662400722504	2.99226498603821	2.58225989341736	2.96483111381531	1.00342446565628	2.84645199775696	0.00157329239580688	2.83673768697204	1.50423275082337	0.0866506645494126	1.92493823170662	0.519497188807672	0.469443317639675	0.574888060820489	1.55447324841448	1.34147675540112	1.54022142891657	0.521276189089278	1.47872381091072	0.00157329239580688	2.83673768697204	1.50423275082337	0.0866506645494126
353	20.07	39.2399996519089	tr	A8YXZ2	A8YXZ2_BOVIN	28	1	0.887156009674072	1.55596601963043	5.86138200759888	4.52897596359253	6.30957412719727	1.1477073431015	5.56664403279623	0.00752331325865074	4.85022951735521	2.27805301858131	0.114867052576854	3.35717568794886	0.297869427444523	0.264256652655583	0.463474707390449	1.74592650263711	1.34904347718531	1.87942923268703	0.341866929163519	1.65813307083648	0.00752331325865074	4.85022951735521	2.27805301858131	0.114867052576855
354	20.03	9.74899977445602	tr	F1N1R8	F1N1R8_BOVIN	9	1	0.847227394580841	0.510505020618439	0.201372399926186	0.383707314729691	0.242102906107903	0.785910805066427	0.275727540254593	0.0572151009146718	0.350838210235942	-1.51112221279488	0.222175867116181	0.53081917266051	1.8838807102387	1.59607534583664	0.961730560823086	0.379361579795415	0.722858808596754	0.456092994709409	1.48056220563281	0.519437794367193	0.0572151009146718	0.350838210235942	-1.51112221279488	0.222175867116181
355	20.03	21.170000731945	tr	F1MJI7	F1MJI7_BOVIN	10	1	0.461317598819733	0.879022479057312	1.2705739736557	4.16869401931763	4.48745393753052	0.780113359292348	3.30890731016795	0.128735918088943	4.24157242117928	2.08459919490541	0.322003999199512	2.04451033473015	0.489114671133217	0.225637205634679	0.429942790762822	0.621456371275032	2.03896940431355	2.1948795568807	0.381564889176906	1.61843511082309	0.128735918088943	4.24157242117928	2.08459919490541	0.322003999199512
356	20	11.6599999368191	tr	F1N4V5	F1N4V5_BOVIN	10	1	1.02801597118378	0.990831971168518	1	0.316227793693542	0.492039501667023	1.00628264745077	0.602755765120188	0.187531299826776	0.598992506376971	-0.73939014042156	0.384504494527495	0.804519206285477	1.242978405223	1.27780165240579	1.23158274336701	1.242978405223	0.393064318692388	0.611594475088798	1.25078760033194	0.749212399668064	0.187531299826777	0.598992506376971	-0.73939014042156	0.384504494527495
357	20	45.1099991798401	tr	F1MZC0	F1MZC0_BOVIN	23	1	0.895364820957184	0.912010788917542	0.937561988830566	0.85506671667099	0.887156009674072	0.935791869958242	0.893261571725209	0.356296777457273	0.95455154121511	-0.0671049965269717	0.537425067822804	0.914526720841726	1.09346176247273	0.979047195179923	0.997248924643921	1.02518818473411	0.934982759042832	0.970071173926485	1.02325262743219	0.976747372567809	0.356296777457273	0.95455154121511	-0.0671049965269717	0.537425067822804
358	19.99	55.129998922348	sp	Q2HJ60	ROA2_BOVIN	27	1	1.02801597118378	0.630957424640656	0.173780098557472	0.580764412879944	0.207014098763466	0.886324465274812	0.320519536733627	0.0363701537835721	0.361627766457115	-1.46742264005445	0.185728368816754	0.60342200100422	1.65721501426165	1.70364350234653	1.04563211747436	0.287990988509312	0.962451504773494	0.34306687263466	1.46883021136085	0.531169788639155	0.036370153783572	0.361627766457115	-1.46742264005445	0.185728368816754
359	19.93	22.1200004220009	tr	F1MZK4	F1MZK4_BOVIN	12	1	0.963828980922699	0.981747925281525	0.291071712970734	0.173780098557472	0.0831763669848442	0.981858968734741	0.18267605950435	0.0046020619007602	0.186051220512609	-2.42622824018443	0.0984772799397527	0.582267514119546	1.71742365107233	1.65530268742559	1.68607710626968	0.499893444014075	0.298454051348283	0.142849059870043	1.68626781492253	0.313732185077467	0.00460206190076019	0.186051220512609	-2.42622824018443	0.0984772799397526
360	19.92	24.6299996972084	sp	P49907	SEPP1_BOVIN	12	1	0.895364820957184	1.11686301231384	0.0679203569889069	0.128233104944229	0.0920449569821358	1.00407594442367	0.0960661396384239	0.00297826040640054	0.0956761688913526	-3.38569656813278	0.0876229255483768	0.550071042031049	1.81794699882339	1.62772578911115	2.03039776133279	0.123475609146996	0.233120988283166	0.167332853302502	1.82535684975578	0.174643150244221	0.00297826040640054	0.0956761688913526	-3.38569656813278	0.0876229255483768
361	19.87	25.8300006389618	sp	Q58DW0	RL4_BOVIN	11	1	0.654636085033417	0.602559626102448	0.48305881023407	0.625172674655914	0.15995579957962	0.752398570378622	0.422729094823201	0.151264486717004	0.561841969756104	-0.831763696664761	0.348546932084643	0.587563832600911	1.70194274139271	1.11415313317636	1.02552198190136	0.822138435743672	1.0640080957477	0.272235612038201	1.28053928549014	0.719460714509856	0.151264486717004	0.561841969756104	-0.831763696664761	0.348546932084643
362	19.82	43.299999833107	sp	A6QLG5	RS9_BOVIN	16	1	1.08642601966858	0.879022479057312	0.316227793693542	0.180301800370216	0.0672976672649384	0.988482832908631	0.187942420442899	0.00118485179511836	0.190132204815206	-2.3949251768299	0.0866506645494126	0.588212626675765	1.7000655114315	1.84699540676035	1.49439580041835	0.537607965814466	0.306524872458412	0.114410443116914	1.68048557287007	0.319514427129931	0.00118485179511837	0.190132204815206	-2.3949251768299	0.0866506645494126
363	19.79	38.6500000953674	sp	Q3SZC4	NSF1C_BOVIN	12	1	0.515228629112244	0.691830992698669	1.69044101238251	0.41304749250412	1.191241979599	0.735686540603638	1.09824349482854	0.439295702112321	1.49281444503174	0.578034851427467	0.607088704610473	0.916965017716091	1.0905541440291	0.56188471660079	0.7544791560553	1.84351745129049	0.450450654631197	1.29911387739312	0.80230600556173	1.19769399443827	0.439295702112321	1.49281444503174	0.578034851427467	0.607088704610473
364	19.77	32.600000500679	tr	G3N1U4	G3N1U4_BOVIN	14	1	0.981747925281525	0.779830098152161	1.92309200763702	0.158489301800728	2.77971291542053	0.920526007811229	1.62043140828609	0.460381765091172	1.76033202162213	0.815847565664556	0.62564701409826	1.27047870804866	0.787104887051518	0.772738589841777	0.613808081325431	1.51367511746081	0.124747703992736	2.18792562032772	0.724550519406242	1.27544948059376	0.460381765091172	1.76033202162213	0.815847565664556	0.625647014098259
365	19.75	68.07000041008	sp	Q5E9F7	COF1_BOVIN	15	1	0.654636085033417	0.801678121089935	0.283139199018478	0.337287306785584	0.216770395636559	0.818771402041117	0.27906563381354	0.022913311776132	0.340834612833151	-1.5528562416385	0.160928731183388	0.548918517927329	1.82176400930309	1.19259245890496	1.46046834804737	0.515812802394768	0.614457876296746	0.394904505053075	1.49160827208514	0.508391727914863	0.022913311776132	0.340834612833151	-1.5528562416385	0.160928731183388
366	19.69	38.4600013494492	tr	A6QLL8	A6QLL8_BOVIN	12	1	0.630957424640656	0.73790431022644	1.58489298820496	0.847227394580841	2.03235697746277	0.789620578289032	1.48815912008286	0.172213942944052	1.88465088296892	0.914297300121538	0.372552223006492	1.13888984918594	0.878048040128534	0.554010930110275	0.647915433396723	1.39161218210682	0.743906353354911	1.78450706090274	0.693324801211844	1.30667519878816	0.172213942944052	1.88465088296892	0.914297300121538	0.372552223006492
367	19.62	17.8900003433228	tr	F1N0V7	F1N0V7_BOVIN	9	1	0.972747206687927	0.724435985088348	0.912010788917542	0.630957424640656	0.304789513349533	0.899061063925425	0.615919242302577	0.246324769682853	0.685069420772587	-0.545677905456933	0.440778972757	0.757490153114001	1.32014917407052	1.28417142148847	0.956363567381346	1.2039902897329	0.832957923013024	0.402367624313742	1.18689472098011	0.813105279019887	0.246324769682853	0.685069420772587	-0.545677905456933	0.440778972756999
368	19.52	28.2000005245209	tr	E1BFG0	E1BFG0_BOVIN	11	1	0.724435985088348	0.704693078994751	1.01859104633331	0.316227793693542	0.376703798770905	0.8097096880277	0.570507546265919	0.406645692844588	0.704582833454257	-0.50515876963171	0.579529217782148	0.690108617146809	1.44904725887123	1.04974197841995	1.02113357446287	1.47598656360006	0.458229017630524	0.54586160701536	1.17330760391802	0.826692396081982	0.406645692844587	0.704582833454257	-0.50515876963171	0.579529217782148
369	19.51	11.710000038147	tr	F1N1C7	F1N1C7_BOVIN	11	1	1.54170000553131	1.35518896579742	0.134276494383812	1.29419600963593	0.255858600139618	1.29896299044291	0.561443701386453	0.172457935900464	0.432224555678077	-1.21014705751493	0.372552223006492	0.930203345914682	1.0750337594375	1.65737955287114	1.45687388864942	0.144351764561518	1.39130440168792	0.275056632792509	1.39642906698602	0.603570933013983	0.172457935900464	0.432224555678077	-1.21014705751493	0.372552223006492
370	19.5	70.8299994468689	sp	P19035	APOC3_BOVIN	47	1	2.33345794677734	2.3550488948822	11.8032102584839	3.69828200340271	11.1686296463013	1.89616894721985	8.89004063606264	0.111059562694821	4.6884222258239	2.2291025005777	0.299214073787756	5.39310479164124	0.185421948698252	0.432674319696877	0.436677755368723	2.18857424702328	0.685742655906606	2.07090907330626	0.351591341254617	1.64840865874538	0.111059562694821	4.6884222258239	2.2291025005777	0.299214073787756
371	19.47	24.609999358654	sp	P22457	FA7_BOVIN	16	1	1.12719798088074	1.49968504905701	10.8642597198486	5.91561698913574	11.6949901580811	1.20896100997925	9.49162228902181	0.0434572804032264	7.85105740439448	2.97288697366556	0.196858665420829	5.35029164950053	0.186905698887154	0.210679726400703	0.280299682204616	2.03059205582986	1.10566252770314	2.18586030897453	0.225961702497491	1.77403829750251	0.0434572804032264	7.85105740439447	2.97288697366556	0.196858665420828
372	19.41	12.3000003397465	tr	A4IFB8	A4IFB8_BOVIN	10	1	0.946237087249756	1.00925302505493	1.01859104633331	0.954992592334747	1.08642601966858	0.985163370768229	1.02000321944555	0.47460028814342	1.03536453923388	0.050138812506474	0.636152539336464	1.00258329510689	0.997423361111745	0.943798975973239	1.00665254446248	1.0159665050321	0.952531921283342	1.08362669213709	0.982624960515823	1.01737503948418	0.474600288143422	1.03536453923388	0.0501388125064737	0.636152539336467
373	19.39	33.6199998855591	tr	Q17QC8	Q17QC8_BOVIN	37	1	5.7016429901123	5.59757614135742	11.6949901580811	6.42687702178955	10.0925302505493	4.09973971048991	9.40479914347332	0.0733272674555961	2.29399908472469	1.1978648157376	0.244965539148933	6.75226942698161	0.148098355791916	0.844403952148136	0.828991822955092	1.73200881341445	0.951809919803879	1.49468713588653	0.607164710298381	1.39283528970162	0.0733272674555961	2.29399908472469	1.1978648157376	0.244965539148934
374	19.33	13.8699993491173	sp	A7MB16	EIF3B_BOVIN	10	1	1.0375280380249	0.717794299125671	0.870963573455811	0.809095919132233	1.35518896579742	0.91844077905019	1.01174948612849	0.670520593279636	1.10159469092258	0.139593511609732	0.788005738943789	0.965095132589339	1.03616728157877	1.07505260672202	0.743754967657786	0.902463958261841	0.838358719063724	1.40420246671586	0.951658285319525	1.04834171468047	0.670520593279636	1.10159469092258	0.139593511609732	0.788005738943789
375	19.32	57.7899992465973	sp	Q5E9F5	TAGL2_BOVIN	13	1	0.711213529109955	1.14815402030945	0.218776196241379	0.258226007223129	0.0870963633060455	0.953122516473135	0.188032855590185	0.0162807700270001	0.197280887126628	-2.34167690255268	0.142991866602928	0.57057768603166	1.75260972253393	1.24647974591578	2.01226589896076	0.383429288591632	0.452569410870373	0.152645933127523	1.67045178913682	0.329548210863176	0.0162807700270001	0.197280887126628	-2.34167690255268	0.142991866602928
376	19.28	20.1299995183945	tr	A6QLA8	A6QLA8_BOVIN	10	1	0.981747925281525	0.758577585220337	0.879022479057312	0.246603906154633	0.353183209896088	0.913441836833954	0.492936531702678	0.152754077387344	0.539647421242743	-0.889910964937523	0.349942459996006	0.703189184268316	1.42209240752263	1.39613627064395	1.07876742445869	1.25005119350912	0.350693542607926	0.502259161257696	1.29899870087509	0.701001299124914	0.152754077387344	0.539647421242743	-0.889910964937523	0.349942459996006
377	19.25	28.600001335144	sp	Q0VCX5	ERF1_BOVIN	11	1	0.954992592334747	0.946237087249756	0.469894111156464	0.390840888023376	0.591561615467072	0.967076559861501	0.484098871548971	0.00981752664091651	0.500579676564905	-0.99832837580323	0.117927043273334	0.725587715705236	1.37819312311269	1.31616422337931	1.30409744648179	0.647604832586988	0.538654224105073	0.815286150334151	1.3328182643246	0.667181735675404	0.00981752664091649	0.500579676564904	-0.998328375803231	0.117927043273334
378	19.2	10.8599998056889	tr	E1BKW5	E1BKW5_BOVIN	11	1	0.972747206687927	1.29419600963593	0.809095919132233	0.40926069021225	0.267916798591614	1.08898107210795	0.495424469312032	0.0456173546585337	0.454943140887687	-1.13624184734582	0.201476649741857	0.792202770709992	1.26230308321665	1.22790179819256	1.63366761325013	1.02132427333863	0.516611031094299	0.33819220090773	1.37462416488645	0.625375835113553	0.0456173546585337	0.454943140887687	-1.13624184734582	0.201476649741857
379	19.17	20.8599999547005	tr	F1MS94	F1MS94_BOVIN	15	1	0.698232412338257	0.758577585220337	0.954992592334747	0.772680580615997	0.169044107198715	0.818936665852865	0.632239093383153	0.524333306421945	0.772024406459712	-0.373281637909795	0.674683473683356	0.725587879618009	1.37819281177417	0.962298891632323	1.04546617512367	1.31616392605333	1.06490282200246	0.232975373414051	1.12865262617672	0.871347373823278	0.524333306421945	0.772024406459712	-0.373281637909795	0.674683473683356
380	19.13	28.7200003862381	sp	Q5E964	PSD13_BOVIN	11	1	0.895364820957184	0.625172674655914	0.685488224029541	0.373250186443329	0.255858600139618	0.840179165204366	0.438199003537496	0.0785176750273999	0.521554237102402	-0.939110806610219	0.254922451537635	0.639189084370931	1.56448228615194	1.40078240203112	0.978071575285408	1.07243418385997	0.583943304993498	0.400286247678065	1.31444542115616	0.685554578843844	0.0785176750273999	0.521554237102402	-0.939110806610219	0.254922451537634
381	19.1	42.5000011920929	sp	A5D989	EF1D_BOVIN	14	1	1.31825697422028	0.862978518009186	0.53456437587738	0.293765008449554	0.331131100654602	1.06041183074316	0.386486828327179	0.0203698114840813	0.364468612214862	-1.45613351888598	0.153946754128278	0.723449329535167	1.38226681423912	1.82218286810396	1.19286656684535	0.738910596849748	0.406061622364492	0.457711531597329	1.46577208306281	0.53422791693719	0.0203698114840812	0.364468612214862	-1.45613351888598	0.153946754128278
382	19.07	15.1500001549721	sp	P31976	EZRI_BOVIN	12	1	0.570164322853088	0.416869401931763	0.0779830068349838	0.570164322853088	0.492039501667023	0.662344574928284	0.380062277118365	0.291517208832575	0.573813527738967	-0.801346114630438	0.483838045986783	0.521203426023324	1.91863665906764	1.09393817151841	0.799820916589884	0.149621055697922	1.09393817151841	0.944045025607725	1.27079858239198	0.72920141760802	0.291517208832575	0.573813527738967	-0.801346114630438	0.483838045986783
383	18.99	26.2100011110306	sp	Q3ZC13	AP2M1_BOVIN	11	1	1.97696995735168	1.38038396835327	0.613762021064758	0.619441092014313	0.248885706067085	1.45245130856832	0.494029606382052	0.0609249683282211	0.340135055452577	-1.55582039221909	0.226535458560363	0.973240457475184	1.02749530428917	2.03132734789962	1.41833804559904	0.630637594595072	0.636472813328465	0.255728894288626	1.49238689926261	0.507613100737388	0.060924968328221	0.340135055452577	-1.55582039221909	0.226535458560363
384	18.97	21.7800006270409	tr	G3N361	G3N361_BOVIN	11	1	1.12719798088074	1.51356101036072	0.717794299125671	3.34194993972778	1.54170000553131	1.21358633041382	1.86714808146159	0.489506575599614	1.53853750216922	0.621559610089494	0.648596212669489	1.5403672059377	0.649195851576992	0.731772253093739	0.982597529034861	0.465989081278	2.16958003704925	1.00086524796715	0.787855211235197	1.2121447887648	0.489506575599614	1.53853750216922	0.621559610089494	0.648596212669489
385	18.95	6.83000013232231	tr	F1N6W9	F1N6W9_BOVIN	11	1	0.602559626102448	1.23594701290131	2.20800495147705	1.5995579957962	1.23594701290131	0.946168879667919	1.68116998672485	0.106753516100658	1.77681809542806	0.829295990732442	0.29863572763679	1.31366943319639	0.761226511578964	0.458684362196291	0.940835633127305	1.68079190676195	1.21762595320818	0.940835633127305	0.720248835634187	1.27975116436581	0.106753516100658	1.77681809542806	0.829295990732442	0.29863572763679
386	18.92	17.1700000762939	tr	F1MVS9	F1MVS9_BOVIN	14	1	1.51356101036072	1.87068200111389	8.47227382659912	6.08134984970093	9.46237182617188	1.4614143371582	8.00533183415731	0.0178317598581441	5.47779752162833	2.45359594002259	0.143901568237945	4.73337308565776	0.211265831343408	0.319763725142827	0.395211188144477	1.78990197334546	1.28478143168718	1.99907585033665	0.308746914876904	1.6912530851231	0.0178317598581442	5.47779752162833	2.45359594002259	0.143901568237945
387	18.89	25.6599992513657	sp	Q2KJ25	PSD12_BOVIN	15	1	0.794328212738037	0.972747206687927	0.48305881023407	0.356451094150543	0.272897809743881	0.922358473141988	0.370802571376165	0.00345756678667149	0.402015682810433	-1.31467631221073	0.0904038462488373	0.646580522259076	1.54659777950953	1.22850625002242	1.50444866988765	0.747097683280528	0.551286470716972	0.422063146582901	1.4265175664732	0.5734824335268	0.0034575667866715	0.402015682810433	-1.31467631221073	0.0904038462488374
388	18.87	6.88000023365021	tr	F1MGK9	F1MGK9_BOVIN	10	1	0.981747925281525	1.11686301231384	1.06659603118896	0.895364820957184	0.920449614524841	1.03287031253179	0.960803488890328	0.352683978066706	0.930226648237368	-0.10434582549439	0.534236904034728	0.996836900711058	1.00317313623391	0.984863145195799	1.12040697080652	1.06998048570247	0.898205935513129	0.923370326548175	1.03614775074541	0.96385224925459	0.352683978066707	0.930226648237368	-0.10434582549439	0.534236904034728
389	18.87	35.7100009918213	tr	G3X8D7	G3X8D7_BOVIN	28	1	1.9952620267868	2.77971291542053	1.16949903964996	0.20511619746685	3.46736907958984	1.92499164740244	1.61399477223555	0.794796735095028	0.838442480731515	-0.254216280220874	0.870951727549403	1.769493209819	0.56513356166102	1.12758953564501	1.57090906028674	0.660923157636524	0.115918047228806	1.9595266375419	1.08787738586426	0.912122614135743	0.794796735095028	0.838442480731515	-0.254216280220874	0.870951727549403
390	18.82	32.6599985361099	sp	A2VE14	SAE1_BOVIN	10	1	0.772680580615997	0.519995987415314	0.42461958527565	0.824138104915619	0.301995187997818	0.764225522677104	0.516917626063029	0.305047725652486	0.67639408881851	-0.5640640431665	0.49403295765034	0.640571574370066	1.56110579989971	1.20623613586951	0.811768751878624	0.662876097324827	1.28656677550213	0.471446439525197	1.19303689588261	0.806963104117385	0.305047725652486	0.67639408881851	-0.5640640431665	0.49403295765034
391	18.81	27.4500012397766	sp	Q29RK4	RD23B_BOVIN	11	1	0.809095919132233	0.580764412879944	0.731139123439789	0.175388097763062	0.794328212738037	0.796620110670726	0.566951811313629	0.386746848447584	0.711696583753423	-0.490665784047963	0.561369777798455	0.681785960992177	1.46673598051907	1.1867300962824	0.851828060576048	1.07238805911431	0.25724803354388	1.16506976996429	1.16843137912584	0.831568620874161	0.386746848447584	0.711696583753423	-0.490665784047963	0.561369777798455
392	18.77	34.4300001859665	tr	F1ML12	F1ML12_BOVIN	11	1	0.895364820957184	0.937561988830566	0.457088202238083	0.199526205658913	0.218776196241379	0.944308936595917	0.291796868046125	0.00893472012767223	0.309005725497003	-1.69429452514086	0.117590511210505	0.618052902321021	1.61798447389313	1.44868637877883	1.51696074124022	0.739561614420942	0.322830302890929	0.353976488775948	1.52787719797073	0.472122802029273	0.00893472012767221	0.309005725497003	-1.69429452514086	0.117590511210505
393	18.65	26.6799986362457	sp	P34955	A1AT_BOVIN	15	1	1.7378009557724	1.49968504905701	5.39510583877563	4.13047504425049	6.19441080093384	1.41249533494314	5.23999722798665	0.0151035401658525	3.70974480294309	1.89131994582408	0.140620270835899	3.3262462814649	0.300639193667763	0.522451078098482	0.450864103904099	1.62198026912174	1.24178268676828	1.86228266843963	0.424651458556781	1.57534854144322	0.0151035401658525	3.70974480294309	1.89131994582408	0.140620270835899
394	18.63	29.229998588562	tr	A3KMV6	A3KMV6_BOVIN	18	1	1.10662400722504	0.731139123439789	0.121338896453381	0.501187205314636	0.143218800425529	0.945921043554943	0.255248300731182	0.0144898033962155	0.269841021584542	-1.88981840954438	0.138279615727078	0.600584672143063	1.66504415843932	1.84257783881876	1.21737892648987	0.202034620731175	0.834498828493662	0.238465627027214	1.57500030791598	0.424999692084017	0.0144898033962155	0.269841021584542	-1.88981840954438	0.138279615727078
395	18.63	13.9799997210503	tr	F1N1H2	F1N1H2_BOVIN	11	1	0.912010788917542	0.981747925281525	0.870963573455811	0.85506671667099	0.903649389743805	0.964586238066356	0.876559893290202	0.0613511498667992	0.908741861222679	-0.138057556709337	0.226535458560363	0.920573065678279	1.08627988074276	0.99069897102146	1.06645301919427	0.946110206704869	0.928841771012469	0.981616151324171	1.04781062365283	0.952189376347169	0.0613511498667992	0.908741861222679	-0.138057556709337	0.226535458560363
396	18.6	43.2799994945526	tr	F1MHV5	F1MHV5_BOVIN	12	1	1.07646501064301	1.06659603118896	0.654636085033417	0.390840888023376	0.0990831926465034	1.04768701394399	0.381520055234432	0.0505690609475927	0.364154609302839	-1.45737698864831	0.210865046132409	0.714603534589211	1.39937734925262	1.5063807531568	1.49257032684857	0.916082909399173	0.54693388586169	0.13865477548115	1.46610947641933	0.533890523580671	0.0505690609475927	0.364154609302839	-1.45737698864831	0.210865046132409
397	18.56	30.3099989891052	tr	F1N2K1	F1N2K1_BOVIN	17	1	2.37684011459351	2.99226498603821	7.11213493347168	6.137619972229	9.28966426849365	2.12303503354391	7.51313972473144	0.0123340104435476	3.53886752033009	1.82328775460286	0.129627019497813	4.81808737913768	0.207551237931052	0.493316108148065	0.621048302069971	1.47613240977472	1.27387062318647	1.92808131888971	0.440638549383029	1.55936145061697	0.0123340104435476	3.53886752033009	1.82328775460286	0.129627019497813
398	18.48	28.5400003194809	tr	A5PJ69	A5PJ69_BOVIN	14	1	3.56451106071472	3.22106909751892	17.0608196258545	9.81747913360596	12.5892496109009	2.59519338607788	13.1558494567871	0.0258556403166257	5.06931372720149	2.34179045149337	0.168893998883628	7.8755214214325	0.126975719636619	0.45260635708694	0.40899756665674	2.16630984958343	1.24658147800711	1.59852902902917	0.329526547793433	1.67047345220657	0.0258556403166257	5.06931372720149	2.34179045149337	0.168893998883628
399	18.46	35.6700003147125	sp	Q08DW2	KPRA_BOVIN	9	1	0.758577585220337	0.809095919132233	0.172186896204948	0.452897608280182	0.128233104944229	0.855891168117523	0.251105869809786	0.0107483507096013	0.293385279768779	-1.76913160743891	0.121027449296794	0.553498518963655	1.80668956779208	1.37051420957849	1.46178515643935	0.311088269083977	0.818245384157787	0.231677412948325	1.5463296446033	0.453670355396696	0.0107483507096013	0.293385279768779	-1.76913160743891	0.121027449296794
400	18.44	46.1299985647202	sp	Q05717	IBP5_BOVIN	23	1	1.49968504905701	1.61435902118683	0.068548820912838	0.744732022285461	0.173780098557472	1.37134802341461	0.32902031391859	0.0214058541322137	0.239924737047668	-2.05934618287437	0.156097762165547	0.850184168666602	1.17621573872443	1.76395315783057	1.89883448867171	0.0806282020286822	0.87596552574423	0.204402887000381	1.6130011284089	0.386998871591098	0.0214058541322138	0.239924737047668	-2.05934618287437	0.156097762165547
401	18.3	10.9300002455711	tr	F1MM34	F1MM34_BOVIN	8	1	0.704693078994751	0.544502675533295	0.444631308317184	1.0375280380249	0.380189388990402	0.749731918176015	0.620782911777495	0.635269822744786	0.828006513698612	-0.272285977834595	0.764956527347448	0.685257414976755	1.45930562463731	1.02836257382002	0.7945958170358	0.648852969117111	1.51407050160865	0.554812513781115	1.09408800516438	0.905911994835624	0.635269822744786	0.828006513698612	-0.272285977834595	0.764956527347449
402	18.2	30.7900011539459	sp	Q3MHP5	DRG1_BOVIN	8	1	0.85506671667099	0.383707314729691	0.328095287084579	0.275422900915146	0.340408205986023	0.746258010466894	0.314642131328583	0.144623119883602	0.421626470892725	-1.24596264862661	0.339647830049992	0.530450070897738	1.88519156630065	1.61196456289254	0.723361793656284	0.61852246815484	0.519224929971294	0.641734679024386	1.40683930761649	0.593160692383507	0.144623119883602	0.421626470892725	-1.24596264862661	0.339647830049992
403	18.2	52.1099984645844	sp	P01966	HBA_BOVIN	14	1	0.809095919132233	1	0.22698649764061	0.105681702494621	0.0346736796200275	0.936365306377411	0.122447293251753	0.000711574568537932	0.13076872073088	-2.93491059872284	0.0734419857317308	0.529406299814582	1.88890838728258	1.52830806776498	1.88890838728258	0.428756699193246	0.199623054224392	0.065495404252219	1.76870828077671	0.231291719223286	0.000711574568537933	0.13076872073088	-2.93491059872284	0.0734419857317309
404	18.18	24.4800001382828	tr	F1N0F7	F1N0F7_BOVIN	10	1	1.39315700531006	1.23594701290131	0.0359749309718609	0.363078087568283	0.296483099460602	1.20970133940379	0.231845372666915	0.00316974761338172	0.191655051635457	-2.38341606975507	0.0876229255483768	0.720773356035353	1.3873986761949	1.93286418489882	1.71475124954631	0.0499115716065625	0.50373405804761	0.411340259705799	1.67833803688001	0.32166196311999	0.00316974761338172	0.191655051635457	-2.38341606975507	0.0876229255483768
405	18.07	17.399999499321	sp	P80227	ACPH_BOVIN	10	1	0.452897608280182	0.363078087568283	0.244343101978302	0.307609707117081	0.253512889146805	0.605325231949488	0.268488566080729	0.231799355797326	0.443544316195188	-1.17284983802519	0.423070782405187	0.436906899015109	2.28881714217431	1.03659980948143	0.83101935077415	0.559256680379983	0.704062370748793	0.580244646441342	1.38547876747663	0.614521232523373	0.231799355797326	0.443544316195188	-1.17284983802519	0.423070782405186
406	18.07	21.1199998855591	sp	Q3T102	EIF3E_BOVIN	9	1	2.91071701049805	1.62929594516754	2.14783000946045	1.69044101238251	2.07014107704163	1.84667098522186	1.9694706996282	0.849884661204308	1.06649788478243	0.0928811043405286	0.905503038569522	1.90807084242503	0.52408955567345	1.52547638472308	0.85389698796341	1.12565527532023	0.885942479071727	1.08493931724811	0.967820976119979	1.03217902388002	0.849884661204308	1.06649788478243	0.0928811043405286	0.905503038569522
407	18.04	34.4399988651276	sp	Q17QE2	LMCD1_BOVIN	9	1	0.636795520782471	0.580764412879944	0.231206506490707	0.239883303642273	0.501187205314636	0.739186644554138	0.324092338482539	0.0672959808650108	0.438444526656761	-1.18953377486244	0.234003175588521	0.531639491518338	1.88097388541255	1.19779574493951	1.09240269420412	0.434893400846486	0.451214229697604	0.942720044899727	1.39039077485206	0.609609225147939	0.0672959808650108	0.438444526656761	-1.18953377486244	0.234003175588521
408	18.02	56.4300000667572	sp	Q5E987	PSA5_BOVIN	11	1	0.839460015296936	1.34276497364044	1.5995579957962	0.954992592334747	2.55858588218689	1.06074166297913	1.70437882343928	0.299581814212563	1.60678031506039	0.684172691901345	0.489566614725697	1.3825602432092	0.723295787588104	0.607177892912919	0.971216249154981	1.15695356036226	0.690742119213566	1.85061439076817	0.767229976552001	1.232770023448	0.299581814212563	1.60678031506039	0.684172691901344	0.489566614725697
409	18	39.1499996185303	sp	P00515	KAP2_BOVIN	17	1	0.660693526268005	0.928966403007507	0.398107200860977	0.376703798770905	0.270395785570145	0.863219976425171	0.348402261734009	0.0260726961592744	0.403607737597591	-1.30897426215105	0.169299858173302	0.60581111907959	1.65067950802769	1.09059326489715	1.53342580509068	0.657147398459477	0.621817241227318	0.446336782297687	1.42489952600517	0.575100473994827	0.0260726961592744	0.403607737597591	-1.30897426215105	0.169299858173302
410	17.95	48.3900010585785	sp	Q3ZBG0	PSA7_BOVIN	10	1	1.90546095371246	0.862978518009186	1.9408860206604	0.660693526268005	3.87257599830627	1.25614649057388	2.15805184841156	0.441535128532563	1.71799377270531	0.780724807079723	0.608468297296104	1.70709916949272	0.585789049558942	1.1161981610469	0.505523365854386	1.13694977734489	0.387027032802281	2.2685126133926	0.735836858820075	1.26416314117993	0.441535128532563	1.71799377270531	0.780724807079723	0.608468297296104
411	17.92	59.5099985599518	sp	P00435	GPX1_BOVIN	15	1	0.398107200860977	1.09647798538208	0.575439870357513	1.92309200763702	0.928966403007507	0.831528395414352	1.14249942700068	0.545319010600378	1.37397524041421	0.45835600644606	0.693046390011239	0.987013911207516	1.01315694606229	0.403345075829713	1.11090428709424	0.583010901693896	1.94839402545431	0.941188763865553	0.842468769662079	1.15753123033792	0.545319010600378	1.37397524041421	0.45835600644606	0.693046390011239
412	17.83	11.0699996352196	tr	A7Z090	A7Z090_BOVIN	10	1	1.43218803405762	1.13762700557709	0.40926069021225	0.48305881023407	0.704693078994751	1.1899383465449	0.532337526480357	0.016929703088838	0.447365637073592	-1.16047365012969	0.142991866602928	0.86113793651263	1.1612541470995	1.6631342939757	1.32107407807878	0.47525567375378	0.560954046677265	0.818327760414972	1.38182083971799	0.618179160282006	0.016929703088838	0.447365637073592	-1.16047365012969	0.142991866602928
413	17.8	25.2700001001358	tr	G3MZ03	G3MZ03_BOVIN	10	1	1.95884501934052	1.52756595611572	2.44343090057373	3.0478949546814	3.25087308883667	1.49547032515208	2.91406631469727	0.0188929817703761	1.94859521161072	0.962434425714141	0.147020385919474	2.20476831992467	0.453562395179084	0.888458438756705	0.692846473849874	1.10824837171881	1.38241053589954	1.47447378459599	0.678289102595221	1.32171089740478	0.0188929817703761	1.94859521161072	0.962434425714141	0.147020385919474
414	17.73	13.289999961853	sp	A6QR55	UBP4_BOVIN	10	1	1.01859104633331	1.29419600963593	1.04712903499603	1.0375280380249	1.23594701290131	1.10426235198975	1.10686802864075	0.983144700732448	1.0023596536152	0.00340025043809042	0.988183884231846	1.10556519031525	0.904514730347882	0.921330605608941	1.17061935467315	0.947143636728872	0.938459393542459	1.1179322790987	0.998821563543324	1.00117843645668	0.983144700732449	1.0023596536152	0.00340025043809042	0.988183884231846
415	17.63	58.9200019836426	tr	H9GW43	H9GW43_BOVIN	17	1	0.73790431022644	0.564936995506287	1.07646501064301	0.199526205658913	0.356451094150543	0.767613768577576	0.544147436817489	0.510794992018638	0.708881808915204	-0.496382986330755	0.665958101858727	0.655880602697532	1.5246677457561	1.12505890125666	0.861341215432796	1.6412514811624	0.304211170201243	0.543469486190804	1.17035595414852	0.829644045851481	0.510794992018638	0.708881808915204	-0.496382986330755	0.665958101858727
416	17.61	32.6999992132187	sp	Q2HJ58	PRPS1_BOVIN	15	1	1.25892496109009	1.191241979599	0.529663383960724	0.313328593969345	0.0724435970187187	1.15005564689636	0.305145191649596	0.00960463268967278	0.265330805924988	-1.91413590716441	0.117927043273334	0.72760041927298	1.37438073633768	1.73024221501688	1.63722002907763	0.727959151659045	0.430632783695237	0.0995650842135365	1.58061432681073	0.419385673189273	0.00960463268967277	0.265330805924988	-1.91413590716441	0.117927043273334
417	17.6	19.7699993848801	sp	P53619	COPD_BOVIN	9	1	0.903649389743805	1.06659603118896	0.887156009674072	0.448745399713516	0.452897608280182	0.990081806977588	0.59626633922259	0.102105484068273	0.602239466497022	-0.731590839741023	0.289348055285958	0.793174073100089	1.26075729642995	1.13928256153397	1.34471872866471	1.11848841226827	0.56575903692819	0.570993964174913	1.24825286220954	0.751747137790456	0.102105484068273	0.602239466497022	-0.731590839741023	0.289348055285958
418	17.49	16.3200005888939	tr	E1BMW2	E1BMW2_BOVIN	16	1	1.05681800842285	0.73790431022644	0.22698649764061	0.416869401931763	0.123594701290131	0.93157410621643	0.255816866954168	0.00693284756364437	0.274607103446835	-1.86455914975569	0.110603306763981	0.593695486585299	1.68436517136353	1.78006744585722	1.24290031994444	0.382328150995633	0.702160301621005	0.208178610218175	1.56911097905506	0.430889020944938	0.00693284756364437	0.274607103446835	-1.86455914975569	0.110603306763981
419	17.49	15.8999994397163	tr	F1MJZ4	F1MJZ4_BOVIN	11	1	0.575439870357513	1.11686301231384	2.01372408866882	4.05508518218994	4.24619579315186	0.897434294223784	3.43833502133687	0.0641187634263941	3.83129443956762	1.93783190286462	0.226961904475016	2.16788465778033	0.46127915358001	0.265438416334704	0.515185624984949	0.928888943164831	1.87052626053542	1.95868160140009	0.413967731633221	1.58603226836678	0.0641187634263941	3.83129443956762	1.93783190286462	0.226961904475016
420	17.44	30.9300005435944	tr	A6QNL0	A6QNL0_BOVIN	21	1	3.63077998161316	2.37684011459351	19.230920791626	12.9419603347778	4.20726585388184	2.33587336540222	12.1267156600952	0.149918768343087	5.19151245085029	2.37615490225696	0.346687151793388	7.23129451274872	0.13828782636871	0.502092671680309	0.328688053073092	2.65940223534279	1.78971556364648	0.581813649888614	0.323022850374037	1.67697714962596	0.149918768343087	5.19151245085029	2.37615490225696	0.346687151793388
421	17.41	10.7100002467632	tr	E1BPW2	E1BPW2_BOVIN	12	1	0.524807512760162	0.972747206687927	0.85506671667099	0.248885706067085	0.625172674655914	0.83251823981603	0.576375032464663	0.336978686930793	0.692327212665071	-0.530474038939339	0.517474710314241	0.704446636140346	1.4195539430481	0.744992574079955	1.38086713284287	1.2138133292195	0.353306685415841	0.887466335393731	1.18180454999031	0.81819545000969	0.336978686930793	0.692327212665071	-0.53047403893934	0.517474710314241
422	17.41	19.3399995565414	tr	F6Q087	F6Q087_BOVIN	10	1	0.816582381725311	0.981747925281525	0.544502675533295	0.343558013439178	0.519995987415314	0.932776769002279	0.469352225462596	0.00586281265783064	0.503177438654081	-0.990860858424488	0.103027884773244	0.701064497232437	1.42640228388067	1.1647749742697	1.40036748281667	0.776679859959826	0.490051935015148	0.741723464057987	1.33051491365568	0.66948508634432	0.00586281265783064	0.503177438654081	-0.990860858424488	0.103027884773244
423	17.39	37.7700001001358	tr	Q5E9E0	Q5E9E0_BOVIN	14	1	0.679203629493713	0.824138104915619	0.214782997965813	0.188799098134041	0.0337287299335003	0.834447244803111	0.145770275344451	0.00589630128653464	0.174690822280618	-2.51712427940913	0.103027884773244	0.490108760073781	2.04036344881789	1.38582225992342	1.68154126604787	0.438235378476972	0.385218779002479	0.0688188677313639	1.70257565826306	0.297424341736938	0.00589630128653466	0.174690822280618	-2.51712427940913	0.103027884773244
424	17.37	19.480000436306	sp	Q3MHH4	SYQ_BOVIN	12	1	0.691830992698669	1.36772894859314	1.08642601966858	0.946237087249756	0.912010788917542	1.01985331376394	0.981557965278626	0.865440525105217	0.962450140654076	-0.0552162904982005	0.913711563290441	1.00070563952128	0.999294858054743	0.691343153646689	1.36676450554175	1.08565993511169	0.945569855789379	0.91136769185575	1.01913417241439	0.980865827585607	0.865440525105217	0.962450140654076	-0.0552162904982005	0.913711563290442
425	17.28	26.8299996852875	sp	P28800	A2AP_BOVIN	15	1	2.96483111381531	2.01372408866882	10.0925302505493	22.4905490875244	8.55066680908203	1.99285173416138	13.7112487157186	0.115036713769016	6.88021516135945	2.78245368227803	0.303566924665543	7.85205022493998	0.127355272999116	0.377586875896222	0.256458381057313	1.28533694531054	2.86429001894169	1.08897250579512	0.253800176650884	1.74619982334912	0.115036713769016	6.88021516135945	2.78245368227803	0.303566924665543
426	17.22	28.3600002527237	tr	E1BDM8	E1BDM8_BOVIN	11	1	1.51356101036072	1.08642601966858	1.44544005393982	0.237683996558189	0.244343101978302	1.19999567667643	0.642489050825437	0.29905141608433	0.535409471311519	-0.901285434628696	0.489107445322244	0.921242363750935	1.08549068013806	1.64295637056691	1.17930531900974	1.56901170724993	0.258003763081882	0.265232159953471	1.30258412323824	0.697415876761763	0.29905141608433	0.535409471311518	-0.901285434628697	0.489107445322244
427	17.15	44.4400012493134	sp	Q3ZBW4	PCNA_BOVIN	11	1	0.839460015296936	0.794328212738037	0.625172674655914	0.190546095371246	0.167494297027588	0.877929409344991	0.327737689018249	0.0499498257023546	0.373307563831093	-1.42156335455322	0.210183801156824	0.60283354918162	1.6588326932991	1.39252371809192	1.3176576084997	1.03705687167647	0.31608409258231	0.277845015850513	1.45633800663024	0.543661993369764	0.0499498257023546	0.373307563831093	-1.42156335455322	0.210183801156824
428	17.15	18.8500002026558	sp	Q2T9U1	SRP54_BOVIN	8	1	3.4355800151825	3.53183197975159	0.928966403007507	2.12813901901245	0.452897608280182	2.65580399831136	1.17000101010005	0.214249051244578	0.440544938874995	-1.18263890256289	0.407658272548819	1.9129025042057	0.522765795852847	1.79600372085302	1.84632095571338	0.485631860988776	1.11251828795954	0.23675937863244	1.38836349080641	0.611636509193586	0.214249051244578	0.440544938874995	-1.18263890256289	0.407658272548819
429	17.11	26.3999998569489	tr	Q3ZBH5	Q3ZBH5_BOVIN	10	1	0.772680580615997	1.78648805618286	1.07646501064301	1.44544005393982	1.92309200763702	1.18638954559962	1.48166569073995	0.496093827850475	1.24888633437097	0.320642178065552	0.65467025330739	1.33402761816978	0.749609668030672	0.579208833529304	1.33916871873599	0.80692857927474	1.08351583899206	1.44156836143722	0.88932907343199	1.11067092656801	0.496093827850476	1.24888633437097	0.320642178065552	0.654670253307391
430	17.09	58.2799971103668	sp	P60661	MYL6_BOVIN	14	1	0.772680580615997	0.679203629493713	0.41304749250412	0.349945187568665	0.0963829010725021	0.817294736703237	0.286458527048429	0.0174109371695572	0.350495989003834	-1.51253016043003	0.142991866602928	0.551876631875833	1.81199917199065	1.40009657228944	1.23071641425566	0.748441714410281	0.634100390116535	0.174645736937431	1.48093738617858	0.519062613821416	0.0174109371695572	0.350495989003834	-1.51253016043003	0.142991866602928
431	17.08	26.4099985361099	tr	F2Z4E7	F2Z4E7_BOVIN	10	1	1.02801597118378	1.10662400722504	0.717794299125671	1.9408860206604	0.824138104915619	1.04487999280294	1.16093947490056	0.795004381597874	1.1110744610836	0.151955505328554	0.870951727549403	1.10290973385175	0.906692514633673	0.932094385996199	1.00336770386486	0.65081871806397	1.75978682668992	0.747239850751373	0.947384868164912	1.05261513183509	0.795004381597874	1.1110744610836	0.151955505328555	0.870951727549403
432	17.08	26.3700008392334	tr	F1MUP9	F1MUP9_BOVIN	10	1	1.22461605072021	1.39315700531006	0.340408205986023	0.346736788749695	0.334194988012314	1.20592435201009	0.340446660916011	0.016797248536185	0.28231178875237	-1.82463872090147	0.142991866602928	0.77318550646305	1.29335067928849	1.58385800106657	1.80184055917328	0.440267184447399	0.448452261263727	0.432231314760535	1.55968307984278	0.44031692015722	0.016797248536185	0.28231178875237	-1.82463872090147	0.142991866602928
433	17.02	18.8899993896484	sp	P55906	BGH3_BOVIN	14	1	1.8197009563446	3.80189394950867	7.94328212738037	6.36795520782471	7.17794322967529	2.20719830195109	7.16306018829346	0.012559476646907	3.24531791364716	1.69835981257772	0.129627019497813	4.68512924512227	0.21344128361904	0.388399307924985	0.811481124766591	1.69542433341624	1.35918453358665	1.53206941668649	0.471107238770205	1.52889276122979	0.012559476646907	3.24531791364716	1.69835981257772	0.129627019497813
434	17.01	19.7400003671646	tr	F1MVT7	F1MVT7_BOVIN	12	1	1.10662400722504	0.816582381725311	0.544502675533295	1.20226395130157	1.8197009563446	0.974402129650117	1.18882252772649	0.622695816110628	1.22005329376011	0.286944168250564	0.755167900675907	1.0816123286883	0.924545674523444	1.02312443920371	0.754967708916188	0.50341759343075	1.11154793581133	1.68239664811457	0.900879274214448	1.09912072578555	0.622695816110628	1.22005329376011	0.286944168250564	0.755167900675907
435	17.01	6.39699995517731	tr	F1MLJ7	F1MLJ7_BOVIN	8	1	1.12719798088074	1.2705739736557	1.23594701290131	1.09647798538208	1.13762700557709	1.13259065151215	1.15668400128683	0.802735045485012	1.02127277824739	0.0303682562882824	0.875995227710689	1.14463732639949	0.87363916669182	0.984764304713351	1.11002318756488	1.07977171842634	0.957926113445126	0.993875509158479	0.989475552990017	1.01052444700998	0.802735045485012	1.02127277824739	0.0303682562882824	0.875995227710689
436	16.99	10.4099996387959	tr	F1ME38	F1ME38_BOVIN	9	1	0.758577585220337	0.376703798770905	0.831763684749603	0.691830992698669	0.222843497991562	0.711760461330414	0.582146058479945	0.64244384390646	0.817896033999703	-0.290010626739452	0.77053968067313	0.646953259905179	1.54570671789576	1.17253846952022	0.582273592417042	1.2856627152192	1.06936781306283	0.344450691884949	1.10017292661101	0.899827073388991	0.64244384390646	0.817896033999703	-0.290010626739452	0.77053968067313
437	16.98	22.9000002145767	sp	P17248	SYWC_BOVIN	9	1	0.380189388990402	0.928966403007507	4.69894123077393	1.6595870256424	2.96483111381531	0.769718597332636	3.10778645674388	0.111058459386636	4.03756186678291	2.0134843661142	0.299214073787756	1.93875252703826	0.515795588170118	0.196100009510342	0.479156772229535	2.42369315590386	0.856007666010718	1.52924680817543	0.397017456636665	1.60298254336334	0.111058459386636	4.03756186678291	2.0134843661142	0.299214073787756
438	16.97	36.5299999713898	tr	F1MBP8	F1MBP8_BOVIN	10	1	1.34276497364044	1.61435902118683	0.602559626102448	0.831763684749603	0.285759091377258	1.31904133160909	0.573360800743103	0.0357273233346989	0.434679935346426	-1.20197459196585	0.185728368816754	0.946201066176096	1.05685782414231	1.41911166837614	1.70614796251602	0.636819855358635	0.879055958065053	0.302006731541851	1.39403915167815	0.605960848321846	0.035727323334699	0.434679935346426	-1.20197459196585	0.185728368816754
439	16.97	23.7800002098084	sp	P26882	PPID_BOVIN	9	1	0.343558013439178	0.831763684749603	0.398107200860977	1.62929594516754	0.554625689983368	0.725107232729594	0.860676278670628	0.775478175943341	1.18696413416082	0.247276342519777	0.859645394587276	0.792891755700111	1.26120620224764	0.433297497381369	1.04902551801055	0.502095270885311	2.05487815134223	0.6994973601329	0.914509739213186	1.08549026078681	0.775478175943341	1.18696413416082	0.247276342519777	0.859645394587276
440	16.95	52.6600003242493	tr	G8JKY0	G8JKY0_BOVIN	11	1	0.963828980922699	0.772680580615997	0.283139199018478	0.487528502941132	0.220800504088402	0.912169853846232	0.330489402016004	0.00585248544167267	0.362311252254688	-1.46469848280317	0.103027884773244	0.621329627931118	1.60945165826031	1.55123615162538	1.24359204177796	0.455698853378786	0.784653557507772	0.355367737449791	1.46809328388788	0.531906716112116	0.00585248544167267	0.362311252254688	-1.46469848280317	0.103027884773244
441	16.83	28.0600011348724	sp	P46196	MK01_BOVIN	9	1	0.591561615467072	1.31825697422028	2.22843503952026	1.35518896579742	0.313328593969345	0.969939529895784	1.29898419976234	0.623157892307988	1.33924245762198	0.421417171075659	0.755261203223711	1.13446186482906	0.881475200711728	0.521446893727192	1.16201083094046	1.96431022373417	1.1945654656286	0.276191385257852	0.854977641793126	1.14502235820687	0.623157892307989	1.33924245762198	0.421417171075659	0.755261203223712
442	16.82	9.03500020503998	sp	A1A4K3	DDB1_BOVIN	9	1	1.13762700557709	0.48305881023407	1.29419600963593	1.13762700557709	2.39883303642273	0.87356193860372	1.61021868387858	0.197344540275479	1.84327935172212	0.882274730113245	0.391651760296647	1.24189031124115	0.805224093423029	0.916044674219368	0.388970592540736	1.04211780857079	0.916044674219368	1.93159815702671	0.703413120061044	1.29658687993896	0.197344540275479	1.84327935172212	0.882274730113246	0.391651760296648
443	16.79	23.8399997353554	sp	Q3MHL4	SAHH_BOVIN	9	1	0.586138188838959	0.529663383960724	1.05681800842285	2.31206488609314	1.75388097763062	0.705267190933228	1.7075879573822	0.094575018716745	2.42119295968196	1.27571806111421	0.278470888443749	1.20642757415772	0.828893521186437	0.485846147248565	0.439034547374728	0.875989600254854	1.91645560464526	1.45378057929015	0.58459140526991	1.41540859473009	0.0945750187167449	2.42119295968196	1.27571806111421	0.278470888443749
444	16.76	13.4399995207787	tr	E1BPW1	E1BPW1_BOVIN	9	1	1.88799095153809	1.6595870256424	0.301995187997818	0.779830098152161	0.862978518009186	1.51585932572683	0.648267934719722	0.0619182214437866	0.427657054792263	-1.22547375545187	0.226535458560363	1.08206363022328	0.924160069767484	1.74480584949382	1.53372406140289	0.279091894009508	0.720687837915085	0.79753028741121	1.4008966602214	0.599103339778601	0.0619182214437866	0.427657054792263	-1.22547375545187	0.226535458560363
445	16.75	34.9400013685226	sp	Q4U5R3	PSME1_BOVIN	12	1	0.469894111156464	0.275422900915146	0.515228629112244	0.255858600139618	0.095499262213707	0.581772337357203	0.288862163821856	0.319906807478389	0.496520967521523	-1.01007345245978	0.508377025498477	0.43531725058953	2.29717521794909	1.07942910720884	0.63269466243792	1.18357043837453	0.587752035539875	0.219378538489749	1.33643299586528	0.663567004134717	0.319906807478389	0.496520967521523	-1.01007345245978	0.508377025498477
446	16.73	27.6699990034103	tr	F1N1A3	F1N1A3_BOVIN	13	1	1.83653795719147	3.73250198364258	1.49968504905701	2.77971291542053	0.510505020618439	2.18967998027802	1.59663432836533	0.600748883594535	0.729163321921867	-0.455686101546891	0.736753321281353	1.89315715432167	0.528218165997057	0.970092711531659	1.97157535238006	0.7921608861861	1.46829485818176	0.269658025723361	1.15662874330292	0.843371256697075	0.600748883594535	0.729163321921867	-0.455686101546891	0.736753321281353
447	16.67	30.0799995660782	sp	Q3SZJ9	PMM2_BOVIN	9	1	0.954992592334747	1.01859104633331	0.903649389743805	1.12719798088074	1	0.991194546222686	1.01028245687485	0.800271615649194	1.01925748151552	0.027518546481323	0.874767356905278	1.00073850154877	0.9992620434333	0.954287849280084	1.01783937038189	0.902982535742649	1.12636615772878	0.9992620434333	0.990463087698424	1.00953691230158	0.800271615649194	1.01925748151552	0.027518546481323	0.874767356905278
448	16.64	56.1600029468536	sp	Q3T0X6	RS16_BOVIN	11	1	0.744732022285461	0.831763684749603	0.301995187997818	0.155596598982811	0.122461602091789	0.858831902345021	0.193351129690806	0.00277045630807088	0.225132682149865	-2.15115258917038	0.0876229255483768	0.526091516017914	1.90080997232039	1.41559405466653	1.58102470658599	0.574035464939022	0.295759567005663	0.232776234482403	1.6324762445243	0.367523755475696	0.00277045630807088	0.225132682149865	-2.15115258917038	0.0876229255483768
449	16.63	11.6700001060963	tr	F1MM88	F1MM88_BOVIN	10	1	0.85506671667099	1.05681800842285	0.758577585220337	0.197696998715401	0.515228629112244	0.970628241697947	0.490501071015994	0.0838194627958121	0.505343910205979	-0.9846625512187	0.261319501657532	0.73056465635697	1.36880424107374	1.17041894818025	1.4465769719723	1.03834421583307	0.27060849028919	0.705247132651448	1.3286000537421	0.671399946257904	0.083819462795812	0.505343910205979	-0.9846625512187	0.261319501657532
450	16.62	50.2499997615814	sp	Q27967	SPP24_BOVIN	15	1	2.33345794677734	2.8840320110321	8.7902250289917	6.08134984970093	11.3762702941895	2.07249665260315	8.74928172429404	0.0361850502734644	4.22161440565154	2.07779481164125	0.185728368816754	5.41088918844859	0.184812507736223	0.431252214840938	0.533005188350384	1.62454353117367	1.12390951614453	2.10247704175426	0.383023303642515	1.61697669635749	0.0361850502734645	4.22161440565154	2.07779481164125	0.185728368816754
451	16.59	18.2500004768372	tr	A6QNZ7	A6QNZ7_BOVIN	10	1	1.49968504905701	3.83707189559937	8.31763744354248	1.00925302505493	2.44343090057373	2.11225231488546	3.92344045639038	0.51305082461343	1.85746770342781	0.893337126236494	0.666728076253768	3.01784638563792	0.331362127893272	0.496938829025256	1.27146030820528	2.75615004233699	0.334428229964923	0.809660462574284	0.699920421707935	1.30007957829207	0.51305082461343	1.85746770342781	0.893337126236494	0.666728076253768
452	16.59	37.1399998664856	tr	Q3T0S7	Q3T0S7_BOVIN	8	1	0.920449614524841	0.85506671667099	0.147231295704842	0.824138104915619	0.432513803243637	0.92517211039861	0.467961067954699	0.139692009552948	0.505809743608763	-0.983333266425854	0.334476228001624	0.696566589176655	1.43561292708857	1.32140936534555	1.22754483197605	0.211367151385871	1.18314331712314	0.620922407080808	1.32818904147006	0.67181095852994	0.139692009552948	0.505809743608763	-0.983333266425854	0.334476228001624
453	16.57	16.1100000143051	tr	F1MYX5	F1MYX5_BOVIN	9	1	1.06659603118896	1.12719798088074	3.69828200340271	2.22843503952026	2.63026809692383	1.06459800402323	2.85232837994893	0.0543165090099934	2.67925392417576	1.42183131794365	0.218216991568931	1.95846319198608	0.510604439282771	0.544608668446468	0.575552292988282	1.888359208657	1.13784882383232	1.34302656679315	0.54358846690584	1.45641153309416	0.0543165090099934	2.67925392417576	1.42183131794365	0.218216991568931
454	16.54	17.4700006842613	tr	A0A140T892	A0A140T892_BOVIN	10	1	0.524807512760162	0.301995187997818	0.129419595003128	0.648634374141693	0.698232412338257	0.608934233585993	0.492095460494359	0.692790103306277	0.808125793152449	-0.307348213999684	0.801984293142626	0.550514847040176	1.81648143619825	0.953303104506211	0.548568652819237	0.235088291803478	1.17823229950846	1.26832621516437	1.10611773117457	0.893882268825434	0.692790103306277	0.808125793152449	-0.307348213999684	0.801984293142626
455	16.49	20.5799996852875	sp	P00189	CP11A_BOVIN	10	1	1.52756595611572	1.09647798538208	0.394457310438156	2.42102909088135	1.22461605072021	1.20801464716593	1.34670081734657	0.838812767747164	1.11480504024186	0.156791430262913	0.899963531928755	1.27735773225625	0.782866048208481	1.19587952344212	0.858395387363666	0.308807235809665	1.89534147697605	0.958710328200008	0.945713653004757	1.05428634699524	0.838812767747164	1.11480504024186	0.156791430262913	0.899963531928754
456	16.48	33.7999999523163	tr	A6H6Y0	A6H6Y0_BOVIN	17	1	0.685488224029541	0.59703528881073	0.104712903499603	0.654636085033417	0.106659598648548	0.760841170946757	0.288669529060523	0.108512798696355	0.379408397026301	-1.39817648621139	0.298796237832074	0.52475535000364	1.90564993761962	1.30630059136088	1.13774026087888	0.199546138021988	1.24750721460749	0.20325585751114	1.44989692995313	0.550103070046871	0.108512798696355	0.379408397026301	-1.39817648621139	0.298796237832074
457	16.47	22.4700003862381	sp	Q2KJF1	A1BG_BOVIN	10	1	0.487528502941132	1.00925302505493	2.80543398857117	1.47231197357178	6.36795520782471	0.832260509332021	3.54856705665589	0.202728430984017	4.26376959721902	2.09212948079634	0.394786944547823	2.19041378299395	0.456534745975327	0.222573701245961	0.460759073418283	1.28077809332289	0.672161572851025	2.90719281318652	0.37995584021319	1.62004415978681	0.202728430984017	4.26376959721902	2.09212948079634	0.394786944547823
458	16.46	30.4300010204315	sp	Q2KJA1	SH3G1_BOVIN	9	1	1.58489298820496	1.12719798088074	0.642687678337097	0.296483099460602	0.31045588850975	1.2373636563619	0.416542222102483	0.0239185539522639	0.336636864967573	-1.57073492061503	0.162949291607965	0.826952939232191	1.20925865615579	1.91654556506746	1.36307391558136	0.777175638233802	0.358524754426631	0.375421470534952	1.49629271226821	0.503707287731795	0.0239185539522639	0.336636864967573	-1.57073492061503	0.162949291607965
459	16.44	38.8000011444092	sp	Q3ZBL4	LZTL1_BOVIN	10	1	1.08642601966858	0.963828980922699	0.270395785570145	0.218776196241379	0.251188606023788	1.01675166686376	0.246786862611771	0.000589287645257448	0.242720883234941	-2.04262985436961	0.0734419857317308	0.631769264737765	1.58285636199013	1.71965633706403	1.52560283432396	0.427997689445024	0.346291294072669	0.397595483104186	1.60937184445937	0.390628155540626	0.000589287645257447	0.242720883234941	-2.04262985436961	0.0734419857317309
460	16.43	31.3899993896484	sp	P07994	INHA_BOVIN	32	1	1.09647798538208	1.01859104633331	11.5877704620361	5.39510583877563	12.9419603347778	1.03835634390513	9.97494554519651	0.0613912688621372	9.60647623886225	3.26400733162487	0.226535458560363	5.50665094455082	0.181598581437155	0.199118846722456	0.184974689078717	2.10432267792512	0.979743567024968	2.35024163781158	0.188564039079443	1.81143596092056	0.0613912688621371	9.60647623886225	3.26400733162487	0.226535458560363
461	16.39	10.360000282526	tr	G3N365	G3N365_BOVIN	9	1	1.38038396835327	1.25892496109009	1.58489298820496	2.10862803459167	1.09647798538208	1.21310297648112	1.59666633605957	0.320577566767166	1.31618367691345	0.396360835031579	0.509030452170375	1.40488465627034	0.711802207773254	0.982560356248663	0.896105566724783	1.12813032808864	1.50092609039493	0.780475450769734	0.863489376915566	1.13651062308443	0.320577566767166	1.31618367691345	0.396360835031579	0.509030452170375
462	16.37	22.0799997448921	sp	P39872	RL3_BOVIN	12	1	0.981747925281525	0.963828980922699	0.549540877342224	0.474242001771927	0.231206506490707	0.981858968734741	0.418329795201619	0.0266721840422792	0.426058943822344	-1.23087505862039	0.170056535281102	0.70009438196818	1.42837883827705	1.40230796099453	1.37671292006812	0.784952559963838	0.677397239553169	0.330250481143292	1.40246657311323	0.597533426886766	0.0266721840422792	0.426058943822344	-1.23087505862039	0.170056535281101
463	16.36	32.6499998569489	tr	G1K1R6	G1K1R6_BOVIN	11	1	0.630957424640656	0.744732022285461	0.432513803243637	0.349945187568665	0.353183209896088	0.791896482308706	0.37854740023613	0.055802144328321	0.478026369220012	-1.06483789154817	0.220118156176773	0.585221941272418	1.70875343092187	1.07815066412035	1.27256339819766	0.739059445213631	0.597970039892553	0.603503021653939	1.35315583107996	0.646844168920041	0.055802144328321	0.478026369220012	-1.06483789154817	0.220118156176773
464	16.35	27.2899985313416	sp	Q3SWX8	RBBP7_BOVIN	10	1	1.78648805618286	1.5995579957962	1.35518896579742	1.00925302505493	0.452897608280182	1.46201535065969	0.939113199710844	0.214470144610576	0.642341545379192	-0.638587484766656	0.407658272548819	1.20056427518527	0.832941659742195	1.48804032662656	1.33233849187239	1.12879334643561	0.840648889789084	0.377237285534165	1.21777349274705	0.782226507252954	0.214470144610576	0.642341545379192	-0.638587484766656	0.407658272548819
465	16.31	21.0999995470047	tr	Q0VCV0	Q0VCV0_BOVIN	9	1	0.564936995506287	0.340408205986023	0.331131100654602	0.990831971168518	0.478630095720291	0.635115067164103	0.60019772251447	0.906211633398432	0.94502201812729	-0.0815801517197939	0.940752256799537	0.617656394839287	1.61902314677758	0.914646072195663	0.551128764844403	0.536108916577739	1.60417989588909	0.774913203715522	1.02826599460588	0.971734005394117	0.906211633398432	0.94502201812729	-0.0815801517197943	0.940752256799537
466	16.31	28.0099987983704	sp	Q58DA0	PSMD4_BOVIN	11	1	1.05681800842285	0.847227394580841	0.501187205314636	0.260615289211273	0.288403213024139	0.968015134334564	0.350068569183349	0.00370686602239895	0.361635429826203	-1.46739206776863	0.0923119797447365	0.659041851758956	1.51735431874477	1.60356736920765	1.28554414612611	0.760478570483782	0.395445734615641	0.437609860822044	1.46882194469284	0.531178055307156	0.00370686602239895	0.361635429826203	-1.46739206776863	0.0923119797447362
467	16.31	44.4400012493134	tr	Q32LC3	Q32LC3_BOVIN	11	1	0.73790431022644	0.630957424640656	0.301995187997818	0.155596598982811	0.13551889359951	0.789620578289032	0.19770356019338	0.018309176968172	0.250377922801567	-1.99782073736475	0.145074005595498	0.493662069241206	2.02567720371361	1.49475593974771	1.27811607160842	0.611744767958386	0.315188483534848	0.274517533437018	1.59951640502325	0.400483594976751	0.018309176968172	0.250377922801567	-1.99782073736475	0.145074005595498
468	16.3	52.7800023555756	sp	Q3SZF2	ARF4_BOVIN	11	1	1.43218803405762	1.33045399188995	1.47231197357178	0.887156009674072	0.630957424640656	1.25421400864919	0.996808469295503	0.426908906131271	0.79476744990999	-0.331395307371567	0.598404835542117	1.12551123897235	0.888485130466627	1.27247777229243	1.18208858856419	1.3081272959265	0.78822492299952	0.56059628975074	1.11435049710775	0.885649502892253	0.426908906131271	0.79476744990999	-0.331395307371567	0.598404835542117
469	16.29	27.8499990701675	tr	G3MWV5	G3MWV5_BOVIN	14	1	0.839460015296936	2.0892961025238	0.642687678337097	5.19996023178101	2.01372408866882	1.30958537260691	2.61879066626231	0.437625409023163	1.99970977153574	0.999790629225233	0.606490054483691	1.96418801943461	0.509116230272013	0.427382718452062	1.06369455563893	0.327202728037255	2.64738415076873	1.02521961683101	0.666731168121	1.333268831879	0.437625409023163	1.99970977153574	0.999790629225233	0.606490054483691
470	16.28	25.9900003671646	sp	Q3ZBM5	SNX5_BOVIN	10	1	0.963828980922699	0.963828980922699	0.679203629493713	0.22698649764061	0.199526205658913	0.975885987281799	0.368572110931079	0.0589382944650174	0.377679478683455	-1.40476569820465	0.22514988132063	0.672229049106439	1.48758819829231	1.43378061719271	1.43378061719271	1.01037530347215	0.337662435061877	0.296812828788243	1.45171647755924	0.548283522440757	0.0589382944650174	0.377679478683455	-1.40476569820465	0.22514988132063
471	16.24	30.7900011539459	sp	Q5EAC6	CDC37_BOVIN	9	1	1.24738299846649	1.08642601966858	0.608134984970093	0.672976672649384	0.288403213024139	1.11126967271169	0.523171623547872	0.0199514350708951	0.470787277287288	-1.08685276185712	0.152966675709041	0.817220648129781	1.22365973288672	1.52637234671094	1.32941577302884	0.744150293267573	0.823494455493139	0.35290739861279	1.3598159508755	0.640184049124501	0.0199514350708951	0.470787277287288	-1.08685276185712	0.152966675709041
472	16.23	50.9899973869324	sp	Q56JX8	RS13_BOVIN	11	1	1.04712903499603	1.06659603118896	0.190546095371246	0.299226492643356	0.157036304473877	1.037908355395	0.215602964162826	0.000599151418006629	0.20772832499337	-2.26723014523684	0.0734419857317308	0.626755659778911	1.59551810087004	1.67071332928275	1.70177327407814	0.304019744214933	0.477421285272331	0.25055426628181	1.65600156807698	0.343998431923025	0.00059915141800663	0.20772832499337	-2.26723014523684	0.0734419857317309
473	16.22	11.429999768734	tr	F1MZN4	F1MZN4_BOVIN	8	1	0.847227394580841	1.33045399188995	1.24738299846649	0.505824685096741	0.981747925281525	1.0592271288236	0.911651869614919	0.604574640692037	0.860676473257837	-0.216457061842301	0.739531468492407	0.985439499219258	1.01477564152064	0.859745722849633	1.35011230313382	1.26581388249077	0.513298569316021	0.996253880689116	1.07487788916803	0.925122110831969	0.604574640692038	0.860676473257838	-0.216457061842301	0.739531468492406
474	16.15	21.3699996471405	sp	A6QLZ7	CRLD2_BOVIN	8	1	2.53512907028198	2.29086804389954	4.69894123077393	7.24435901641846	0.246603906154633	1.94199903806051	4.06330138444901	0.409694536408208	2.09232924672664	1.06510989042082	0.583011740753233	3.00265021125476	0.3330391253206	0.844297168141537	0.762948689565217	1.56493127742985	2.41265499033641	0.0821287492063824	0.646761661009118	1.35323833899088	0.409694536408208	2.09232924672664	1.06510989042082	0.583011740753232
475	16.14	36.719998717308	sp	Q0VCU8	EIF3J_BOVIN	14	1	1.14815402030945	0.870963573455811	0.260615289211273	0.16595870256424	0.188799098134041	1.00637253125509	0.205124363303185	0.005139833604782	0.203825479067246	-2.29459368898531	0.103027884773244	0.605748447279136	1.65085029023473	1.89543039766203	1.43783046802341	0.430236825834039	0.273972972295155	0.311679045950637	1.66137038530672	0.338629614693277	0.005139833604782	0.203825479067246	-2.29459368898531	0.103027884773244
476	16.13	15.3999999165535	sp	Q3SWW8	TSP4_BOVIN	15	1	1.22461605072021	6.42687702178955	12.1338901519775	6.48634386062622	2.77971291542053	2.88383102416992	7.13331564267475	0.27112479938027	2.47355534457086	1.30658617944182	0.465245410280312	5.00857333342234	0.199657653672948	0.244503967337029	1.28317518661509	2.42262403766912	1.29504819612856	0.554990958577253	0.575778935875021	1.42422106412498	0.27112479938027	2.47355534457086	1.30658617944182	0.465245410280312
477	16.12	33.0700010061264	sp	Q3T0I4	THOC4_BOVIN	14	1	1.36772894859314	1.12719798088074	0.13304540514946	0.711213529109955	0.492039501667023	1.16497564315796	0.445432811975479	0.0299536086313367	0.382353755283691	-1.38702005132119	0.175942743132586	0.80520422756672	1.24192095093929	1.69861123646399	1.39989078831226	0.165231876081321	0.883270982393126	0.611074165810005	1.44680765857185	0.553192341428151	0.0299536086313367	0.382353755283691	-1.38702005132119	0.175942743132586
478	16.12	21.6100007295609	sp	Q95M17	CHIA_BOVIN	11	1	2.14783000946045	6.98232412338257	14.3218803405762	2.1677041053772	13.1825704574585	3.37671804428101	9.8907183011373	0.230532229763169	2.92909214551945	1.55045357928519	0.421710543438037	6.63371817270915	0.150745023223018	0.323774684655211	1.05255061212995	2.15895218453745	0.326770605705718	1.98720688974866	0.509023440002725	1.49097655999727	0.230532229763169	2.92909214551945	1.55045357928519	0.421710543438037
479	16.07	24.1699993610382	sp	Q0VCD2	TBG1_BOVIN	9	1	0.85506671667099	0.613762021064758	0.809095919132233	0.704693078994751	0.356451094150543	0.822942912578583	0.623413364092509	0.325397084477925	0.757541446148586	-0.400603272285551	0.512533078442739	0.723178138335546	1.38278516314332	1.18237356931032	0.848701016429205	1.11880583253586	0.974439134203725	0.492895284377573	1.13795324962761	0.862046750372386	0.325397084477925	0.757541446148586	-0.400603272285551	0.51253307844274
480	16.02	64.4400000572205	sp	P11116	LEG1_BOVIN	20	1	0.920449614524841	1.02801597118378	0.963828980922699	0.263026803731918	0.346736788749695	0.982821861902874	0.524530857801437	0.171352543148963	0.53369880965598	-0.905902301296434	0.372117759817406	0.753676359852156	1.32682946324091	1.2212796679803	1.36400187924886	1.2788366894137	0.348991712813593	0.460060587302635	1.30403700349002	0.695962996509976	0.171352543148963	0.53369880965598	-0.905902301296434	0.372117759817405
481	16.02	41.2099987268448	sp	Q5E947	PRDX1_BOVIN	12	1	0.591561615467072	0.544502675533295	0.405508488416672	0.394457310438156	0.0981748029589653	0.712021430333456	0.299380200604598	0.0871197804965384	0.420465154348502	-1.24994185143824	0.265282437195205	0.505700815469027	1.97745380155759	1.16978576536091	1.07672888569159	0.80187430198342	0.780021108078114	0.194136137328373	1.40798948420336	0.592010515796636	0.0871197804965384	0.420465154348502	-1.24994185143824	0.265282437195205
482	16.02	63.2700026035309	tr	G3X807	G3X807_BOVIN	22	1	0.895364820957184	1.28233098983765	0.524807512760162	4.92039489746094	1.77010905742645	1.05923193693161	2.40510382254918	0.411748030252718	2.27061112745175	1.18308064636376	0.583408878125419	1.7321678797404	0.577311247769974	0.516904181996132	0.74030410379728	0.302977280030626	2.84059931777419	1.0219038686318	0.611506511187795	1.3884934888122	0.411748030252718	2.27061112745175	1.18308064636376	0.58340887812542
483	16	40.4300004243851	tr	F1MPP2	F1MPP2_BOVIN	10	1	0.210862800478935	0.625172674655914	1.31825697422028	1.31825697422028	1.75388097763062	0.61201182504495	1.46346497535706	0.0432603910130529	2.39123643607634	1.2577567851272	0.196858665420829	1.037738400201	0.963633994662147	0.203194562751163	0.602437641832297	1.27031723405912	1.27031723405912	1.69009933263615	0.589755399748536	1.41024460025146	0.0432603910130529	2.39123643607634	1.2577567851272	0.196858665420828
484	15.96	33.6400002241135	sp	Q3T0E7	PP1A_BOVIN	8	1	2.85758996009827	2.51188588142395	1.57036304473877	1.38038396835327	0.954992592334747	2.12315861384074	1.30191320180893	0.284166918804564	0.613196392074448	-0.70557888639624	0.47669061400834	1.71253590782483	0.583929361965988	1.6686306821606	1.46676392007126	0.916981090769276	0.806046729908604	0.557648215124274	1.23977465473262	0.760225345267385	0.284166918804564	0.613196392074449	-0.705578886396239	0.47669061400834
485	15.92	52.7400016784668	tr	F1MUK3	F1MUK3_BOVIN	10	1	1.00925302505493	2.53512907028198	1.7378009557724	1.14815402030945	1.6595870256424	1.51479403177897	1.51518066724142	0.999484106173085	1.0002552396262	0.000368185957137624	0.999484106173085	1.51498734951019	0.660071518302319	0.666179176599217	1.67336649451337	1.14707291538391	0.757863767430571	1.09544612777061	0.999872396471637	1.00012760352836	0.999484106173085	1.0002552396262	0.000368185957137624	0.999484106173085
486	15.92	32.0600003004074	sp	Q58DQ3	RL6_BOVIN	8	1	0.954992592334747	0.515228629112244	0.343558013439178	0.580764412879944	0.224905505776405	0.823407073815664	0.383075977365176	0.0868077635491455	0.465232798632642	-1.1039752853577	0.264743428180209	0.60324152559042	1.65771081329531	1.58310154693023	0.854100069798687	0.569519833872382	0.962739447208187	0.372828288895198	1.36497081000808	0.635029189991922	0.0868077635491455	0.465232798632642	-1.1039752853577	0.264743428180209
487	15.91	38.8399988412857	tr	A0A140T843	A0A140T843_BOVIN	12	1	0.258226007223129	1.6595870256424	6.19441080093384	3.31131100654602	4.20726585388184	0.97260434428851	4.57099588712057	0.034451728479125	4.69974858118117	2.23258358011261	0.18308899606386	2.77180011570454	0.36077637573293	0.0931618430059459	0.598739792324659	2.23479707856183	1.19464278386623	1.5178821265084	0.350892670354512	1.64910732964549	0.0344517284791251	4.69974858118117	2.23258358011261	0.18308899606386
488	15.87	43.3899998664856	tr	F1MS32	F1MS32_BOVIN	14	1	0.586138188838959	0.809095919132233	0.331131100654602	0.291071712970734	0.177010893821716	0.798411369323731	0.266404569149017	0.0338037243900975	0.333668306069673	-1.58351343817729	0.182439032139701	0.532407969236374	1.87825888751118	1.10091926249648	1.51969160095915	0.621949932735866	0.546708031790385	0.332472284506936	1.49962325032227	0.500376749677729	0.0338037243900975	0.333668306069673	-1.58351343817729	0.182439032139701
489	15.86	17.4300000071526	tr	E1BEI0	E1BEI0_BOVIN	9	1	0.751622915267944	0.679203629493713	0.432513803243637	0.903649389743805	0.229086801409721	0.810275514920552	0.521749998132388	0.287751518541072	0.643916777102101	-0.635053855337312	0.481057739010266	0.66601275652647	1.5014727423772	1.12854131982091	1.01980573620848	0.649407686272218	1.35680492736612	0.343967587955076	1.21660659946886	0.783393400531137	0.287751518541072	0.643916777102101	-0.635053855337312	0.481057739010266
490	15.86	21.5599998831749	tr	Q2KII9	Q2KII9_BOVIN	8	1	0.630957424640656	0.304789513349533	0.613762021064758	0.660693526268005	0.299226492643356	0.645248979330063	0.52456067999204	0.63531325667376	0.812958558317552	-0.298746284079813	0.764956527347448	0.584904829661051	1.70967984753946	1.07873519356353	0.521092488715056	1.04933655859951	1.12957440726019	0.51158150432226	1.10316917660601	0.896830823393986	0.63531325667376	0.812958558317551	-0.298746284079813	0.764956527347449
491	15.77	35.8999997377396	tr	F2Z4F0	F2Z4F0_BOVIN	13	1	1.5995579957962	1.29419600963593	0.48305881023407	0.457088202238083	0.356451094150543	1.29791800181071	0.432199368874232	0.0325808789746621	0.33299435578463	-1.58643037089573	0.181472058992885	0.865058685342471	1.15599093673524	1.8490745459228	1.49607885749805	0.558411606540694	0.528389819075829	0.412054234227388	1.5003814467187	0.499618553281304	0.0325808789746621	0.33299435578463	-1.58643037089573	0.181472058992885
492	15.77	22.7599993348122	tr	A7E3S8	A7E3S8_BOVIN	10	1	0.887156009674072	0.831763684749603	0.13182570040226	0.203235700726509	0.12022639811039	0.906306564807892	0.151762599746386	0.000846074229205831	0.167451727306593	-2.57818283700455	0.0790072173082207	0.529034582277139	1.89023559801265	1.67693387047679	1.57222932604787	0.249181631633302	0.384163356300293	0.2272562175291	1.71313293151243	0.286867068487565	0.000846074229205829	0.167451727306593	-2.57818283700455	0.0790072173082205
493	15.74	24.940000474453	tr	F1MG70	F1MG70_BOVIN	10	1	0.691830992698669	0.625172674655914	0.519995987415314	0.275422900915146	0.143218800425529	0.772334555784861	0.31287922958533	0.0452710004142622	0.405108417384453	-1.30362003308532	0.201098692613429	0.542606892685095	1.84295484167459	1.27501327761455	1.15216500763977	0.958329122658411	0.507591968749629	0.263945781663055	1.4233777089763	0.576622291023698	0.0452710004142622	0.405108417384453	-1.30362003308532	0.201098692613428
494	15.67	23.4300002455711	sp	P13213	SPRC_BOVIN	8	1	2.72897791862488	4.48745393753052	11.5877704620361	19.0546092987061	25.5858592987061	2.73881061871847	18.7427463531494	0.0510428463041034	6.84338896054064	2.77471094875884	0.210948243790141	10.7407784859339	0.0931031210921623	0.254076361615569	0.417795967341404	1.07885759651513	1.77404359690128	2.38212335653446	0.254991816683045	1.74500818331695	0.0510428463041034	6.84338896054064	2.77471094875884	0.210948243790141
495	15.65	19.4900006055832	tr	A7MBD4	A7MBD4_BOVIN	9	1	0.496592313051224	0.636795520782471	0.772680580615997	0.376703798770905	0.222843497991562	0.711129277944565	0.457409292459488	0.317459094834318	0.643215385227248	-0.636626179779736	0.505716722152801	0.584269285202026	1.71153956801652	0.849937392960019	1.08990073055489	1.32247338716226	0.644743457018539	0.381405464287769	1.21712589717714	0.782874102822856	0.317459094834318	0.643215385227248	-0.636626179779735	0.505716722152801
496	15.64	26.0800004005432	tr	Q58DL9	Q58DL9_BOVIN	11	1	1.21338903903961	1.30617094039917	3.46736907958984	0.920449614524841	1.95884501934052	1.17318665981293	2.11555457115173	0.330123576626278	1.80325488144323	0.850603329219213	0.515423832614754	1.64437061548233	0.608135410949726	0.737904841898246	0.794328801610239	2.10862992013074	0.559758004587581	1.19124302082347	0.71345635148607	1.28654364851393	0.330123576626278	1.80325488144323	0.850603329219213	0.515423832614754
497	15.64	48.2800006866455	sp	Q32PD5	RS19_BOVIN	14	1	0.824138104915619	0.839460015296936	0.394457310438156	0.233345806598663	0.0394457317888737	0.887866040070852	0.222416282941898	0.0098412397339539	0.250506577460885	-1.99707961064604	0.117927043273334	0.555141161506375	1.80134363895212	1.48455593290781	1.51215595870979	0.710553166995935	0.420335984392653	0.0710553180416991	1.59935184352324	0.400648156476762	0.0098412397339539	0.250506577460885	-1.99707961064604	0.117927043273334
498	15.61	44.0600007772446	tr	Q5GN72	Q5GN72_BOVIN	10	1	0.248885706067085	2.65460610389709	2.39883303642273	4.57088184356689	3.49945211410522	1.30116393665472	3.48972233136495	0.0831142985599009	2.68200050205586	1.42330950730705	0.26128327216123	2.39544313400984	0.417459294191658	0.103899651189158	1.10818999048975	1.00141514626867	1.9081571082489	1.46087880961187	0.543182978623521	1.45681702137648	0.0831142985599009	2.68200050205586	1.42330950730705	0.26128327216123
499	15.59	12.8499999642372	sp	Q27970	CAN1_BOVIN	10	1	3.46736907958984	2.37684011459351	4.24619579315186	1.51356101036072	0.660693526268005	2.28140306472778	2.14015010992686	0.919209514417259	0.938085050824732	-0.0922093652804713	0.950233511858787	2.21077658732732	0.452329740477726	1.56839415591136	1.07511547219113	1.92068064113399	0.684628659013669	0.29885133127212	1.03194645619341	0.968053543806594	0.919209514417259	0.938085050824732	-0.0922093652804714	0.950233511858787
500	15.58	30.469998717308	sp	Q2NKY7	SEPT2_BOVIN	9	1	0.839460015296936	1	0.903649389743805	0.895364820957184	0.972747206687927	0.946486671765645	0.923920472462972	0.728659869750644	0.976157932302864	-0.034813515011699	0.828348988162906	0.935203572114309	1.06928590717334	0.897622763992533	1.06928590717334	0.966259557478843	0.957400984828301	1.04014487935364	1.01206485944641	0.987935140553593	0.728659869750643	0.976157932302864	-0.0348135150116992	0.828348988162905
501	15.58	57.3300004005432	tr	F1N6C0	F1N6C0_BOVIN	22	1	0.920449614524841	0.912010788917542	0.457088202238083	0.0691830962896347	0.0432513803243637	0.944153467814128	0.189840892950694	0.0259240661213524	0.201069952526052	-2.31423059047191	0.168893998883628	0.566997180382411	1.76367720087347	1.62337599969024	1.6084926353645	0.806156041075549	0.122016649611863	0.0762814733843876	1.6651819453094	0.3348180546906	0.0259240661213524	0.201069952526052	-2.31423059047191	0.168893998883628
502	15.57	17.1000003814697	sp	Q32KV6	SIL1_BOVIN	9	1	0.648634374141693	1.18032097816467	1.00925302505493	0.870963573455811	0.469894111156464	0.942985117435454	0.783370236555735	0.516916163501313	0.830734464491011	-0.267540686460091	0.668842471142089	0.863177676995595	1.15851003408781	0.751449430897416	1.3674136966481	1.16922975645961	1.00902003917353	0.544377042733535	1.09245772054444	0.907542279455558	0.516916163501313	0.830734464491011	-0.267540686460091	0.668842471142089
503	15.57	37.6700013875961	sp	P10103	HMGB1_BOVIN	17	1	1.10662400722504	0.619441092014313	0.13551889359951	0.444631308317184	0.203235700726509	0.908688366413118	0.261128634214401	0.0279239469037432	0.287368743637776	-1.79902494280344	0.171657867956867	0.584908500313759	1.70966911826991	1.89196089068875	1.05903930560426	0.231692467329188	0.760172416845836	0.347465801262058	1.55355643818764	0.446443561812361	0.0279239469037432	0.287368743637776	-1.79902494280344	0.171657867956867
504	15.54	11.2499997019768	tr	E1B8K6	E1B8K6_BOVIN	8	1	1.45881402492523	0.487528502941132	0.322106897830963	1.31825697422028	0.887156009674072	0.982114175955454	0.842506627241772	0.7461065403201	0.857849981059621	-0.221202720478116	0.84183827708154	0.912310401598613	1.0961181613711	1.59903254678341	0.534388846259838	0.353067220615423	1.44496541079696	0.972427814173264	1.07651318480478	0.923486815195216	0.7461065403201	0.857849981059621	-0.221202720478116	0.84183827708154
505	15.41	11.7200002074242	tr	F1MV07	F1MV07_BOVIN	11	1	1.04712903499603	1.02801597118378	1.1587769985199	1.12719798088074	1.00925302505493	1.02504833539327	1.09840933481852	0.243821352063729	1.07156833184565	0.0997238508278905	0.438071736040761	1.0617288351059	0.941860074752759	0.986249031177146	0.968247199466186	1.09140579044773	1.06166277453349	0.950575129622685	0.965452101798697	1.0345478982013	0.243821352063729	1.07156833184565	0.0997238508278901	0.438071736040761
506	15.33	14.3399998545647	tr	A5D7A2	A5D7A2_BOVIN	9	1	0.903649389743805	0.801678121089935	0.636795520782471	0.758577585220337	0.751622915267944	0.90177583694458	0.715665340423584	0.0629034519274087	0.793617782938629	-0.333483741705499	0.226535458560363	0.808720588684082	1.23652101107894	1.11738145706688	0.991291840849995	0.787411041208484	0.937997122658475	0.929397527137222	1.11506476966527	0.884935230334727	0.0629034519274088	0.793617782938629	-0.333483741705499	0.226535458560363
507	15.33	15.4300004243851	tr	A0A140T861	A0A140T861_BOVIN	11	1	1.25892496109009	1.21338903903961	0.155596598982811	1.11686301231384	0.376703798770905	1.15743800004323	0.549721136689185	0.164439732620061	0.474946508295608	-1.07416305841709	0.362783712440837	0.853579568366209	1.17153694518959	1.47487710313841	1.421530088123	0.182287164254213	1.3084462816414	0.441322417653381	1.355981378817	0.644018621182999	0.164439732620061	0.474946508295608	-1.07416305841709	0.362783712440837
508	15.27	52.3299992084503	sp	Q5E9E2	MYL9_BOVIN	20	1	0.928966403007507	0.758577585220337	0.380189388990402	0.369828194379807	0.199526205658913	0.895847996075948	0.316514596343041	0.00377439841721273	0.353312836250635	-1.50098192998168	0.0923119797447365	0.606181296209494	1.64967148648942	1.53248938694812	1.25140381262799	0.627187594483301	0.610095027168234	0.329152692282933	1.47785489535518	0.522145104644823	0.00377439841721273	0.353312836250635	-1.50098192998168	0.0923119797447362
509	15.23	11.0799998044968	tr	E1BGE5	E1BGE5_BOVIN	9	1	1.10662400722504	0.660693526268005	0.903649389743805	0.346736788749695	0.529663383960724	0.922439177831015	0.593349854151408	0.198183012611446	0.643240083911642	-0.636570783117588	0.392063909377751	0.757894515991211	1.31944482893131	1.46012932390432	0.87174865674271	1.1923155144644	0.457500062916032	0.698861613041235	1.21710760319278	0.782892396807221	0.198183012611446	0.643240083911642	-0.636570783117587	0.392063909377751
510	15.21	8.43399986624718	tr	E1BJ59	E1BJ59_BOVIN	7	1	1.18032097816467	1.4060480594635	0.946237087249756	0.343558013439178	0.457088202238083	1.19545634587606	0.582294434309006	0.059054878714314	0.487089667738798	-1.03774071417276	0.22514988132063	0.888875390092531	1.12501708467359	1.3278812658339	1.58182808876859	1.06453288930775	0.386508634695594	0.514232036720581	1.34490881309202	0.655091186907975	0.0590548787143141	0.487089667738798	-1.03774071417276	0.22514988132063
511	15.17	20.0000002980232	tr	Q3SX06	Q3SX06_BOVIN	8	1	3.83707189559937	6.02559614181519	11.1686296463013	6.79203701019287	4.32513809204102	3.62088934580485	7.42860158284506	0.205228653391276	2.05159585764525	1.03674656350104	0.397681214723609	5.52474546432496	0.181003813923613	0.694524647402594	1.09065588283196	2.02156456228087	1.22938460315524	0.782866490405724	0.655394781386055	1.34460521861395	0.205228653391276	2.05159585764525	1.03674656350104	0.397681214723609
512	15.06	30.0599992275238	sp	Q1JQB2	BUB3_BOVIN	9	1	0.765596628189087	0.937561988830566	0.197696998715401	1.21338903903961	0.765596628189087	0.901052872339884	0.725560888648033	0.614755510793516	0.805236752382656	-0.312515074056125	0.746533723995258	0.813306880493958	1.22954818652543	0.941337945799875	1.1527776431218	0.243077986252041	1.49192029250098	0.941337945799875	1.10788792514903	0.892112074850967	0.614755510793516	0.805236752382656	-0.312515074056125	0.746533723995257
513	15.03	20.8499997854233	tr	F1MJV5	F1MJV5_BOVIN	10	1	0.981747925281525	1.05681800842285	1.09647798538208	0.85506671667099	0.685488224029541	1.01285531123479	0.87901097536087	0.378447286678797	0.867854436473509	-0.2044750123427	0.555436830186406	0.945933143297831	1.05715716494897	1.03786185338515	1.11722272965131	1.15914955845547	0.903939906038125	0.724668787520972	1.07074724932848	0.929252750671524	0.378447286678797	0.867854436473509	-0.2044750123427	0.555436830186407
514	15.02	6.50099962949753	tr	E1BMS0	E1BMS0_BOVIN	7	1	0.529663383960724	1.13762700557709	0.648634374141693	0.515228629112244	1.55596601963043	0.889096796512605	0.906609674294789	0.965572769974551	1.01969738036497	0.0281410613886531	0.980720000732605	0.897853235403697	1.11376777469691	0.589922008492373	1.26705229843671	0.722428063479719	0.573845043706486	1.7329848111878	0.990247360541999	1.009752639458	0.965572769974551	1.01969738036497	0.0281410613886531	0.980720000732605
515	14.97	22.9100003838539	tr	A6H7D7	A6H7D7_BOVIN	11	1	0.73790431022644	0.847227394580841	0.963828980922699	0.346736788749695	0.304789513349533	0.861710568269094	0.538451761007309	0.265131812600994	0.624863824159532	-0.678386275697197	0.458486317910537	0.700081164638201	1.42840580565654	1.05402680074643	1.21018452913054	1.37673891201001	0.49528084208477	0.435363110371705	1.23087237851117	0.769127621488829	0.265131812600994	0.624863824159532	-0.678386275697196	0.458486317910537
516	14.93	14.9700000882149	tr	E1BIN5	E1BIN5_BOVIN	8	1	0.954992592334747	0.862978518009186	1	0.954992592334747	0.85506671667099	0.939323703447978	0.936686436335246	0.966396300907239	0.997192376703525	-0.0040562410732505	0.980720000732605	0.938005069891612	1.06609231879264	1.01811026719194	0.920014769332649	1.06609231879264	1.01811026719194	0.911580058698184	1.00140578510574	0.998594214894256	0.966396300907238	0.997192376703525	-0.00405624107325066	0.980720000732605
517	14.93	5.58400005102158	tr	E1BGH6	E1BGH6_BOVIN	11	1	0.591561615467072	0.420726597309113	1.07646501064301	0.197696998715401	0.340408205986023	0.670762737592062	0.538190071781478	0.70529223488292	0.802355351034406	-0.317686768889247	0.810713993320871	0.60447640468677	1.65432429164573	0.978634750472369	0.696018230069918	1.78082221621341	0.327054947360343	0.563145564238222	1.10965909072934	0.89034090927066	0.70529223488292	0.802355351034406	-0.317686768889248	0.810713993320871
518	14.92	14.7799998521805	tr	A6QP30	A6QP30_BOVIN	10	1	3.53183197975159	3.0478949546814	11.8032102584839	5.39510583877563	12.4738302230835	2.526575644811	9.89071544011434	0.0696059198839923	3.91467220086111	1.96889150700763	0.237800015492176	6.20864554246267	0.161065725714364	0.568857080919888	0.490911412776908	1.90109262604193	0.868966637228198	2.00910651731871	0.40694473980372	1.59305526019628	0.0696059198839923	3.91467220086111	1.96889150700763	0.237800015492176
519	14.9	28.0000001192093	tr	E1BLY2	E1BLY2_BOVIN	8	1	0.928966403007507	0.505824685096741	0.912010788917542	0.31045588850975	0.420726597309113	0.811597029368083	0.547731091578802	0.336541811550571	0.674880601775083	-0.567295808225474	0.517474710314241	0.679664060473442	1.47131510720667	1.36680230283238	0.744227500780889	1.34185525166985	0.456778438885663	0.619021398624553	1.19411497027331	0.805885029726688	0.336541811550571	0.674880601775083	-0.567295808225474	0.517474710314241
520	14.88	34.9299997091293	tr	F1MUX6	F1MUX6_BOVIN	8	1	1.9408860206604	1.43218803405762	1.1587769985199	1.05681800842285	0.322106897830963	1.45769135157267	0.845900634924571	0.181547313808212	0.580301607752523	-0.785125168937023	0.377533703476039	1.15179599324862	0.868209306041703	1.68509530510361	1.2434389791704	1.00606097374205	0.917539229705177	0.279656206237066	1.2655811967719	0.734418803228098	0.181547313808213	0.580301607752523	-0.785125168937023	0.377533703476039
521	14.87	30.3700000047684	tr	Q3ZCE2	Q3ZCE2_BOVIN	8	1	0.920449614524841	0.758577585220337	0.255858600139618	0.363078087568283	0.322106897830963	0.893009066581726	0.313681195179621	0.00670111474603905	0.351263169567063	-1.50937577898321	0.110603306763981	0.603345130880674	1.65742615431461	1.52557726484227	1.25728632982101	0.424066735677727	0.601775118394203	0.533868396950182	1.48009658299263	0.51990341700737	0.00670111474603903	0.351263169567063	-1.50937577898321	0.110603306763981
522	14.85	42.4199998378754	sp	Q3T0F4	RS10_BOVIN	10	1	1.09647798538208	1.02801597118378	0.304789513349533	0.263026803731918	0.100000001490116	1.04149798552195	0.222605439523856	0.00173740797685664	0.213735833019682	-2.22609929738987	0.0866506645494126	0.632051712522904	1.5821490238645	1.73479157426117	1.62647446532554	0.4822224310301	0.416147600774654	0.158214904744036	1.6478050211504	0.352194978849597	0.00173740797685664	0.213735833019682	-2.22609929738987	0.0866506645494126
523	14.85	28.5299986600876	tr	A0A140T862	A0A140T862_BOVIN	8	1	0.862978518009186	0.928966403007507	1.01859104633331	0.554625689983368	0.222843497991562	0.930648307005564	0.598686744769413	0.28551190676149	0.643300740207368	-0.636434746179673	0.478128820802119	0.764667525887489	1.30775790280799	1.12856697688004	1.21486315497618	1.33207049057185	0.725316129176086	0.291425345587843	1.21706267822141	0.782937321778593	0.28551190676149	0.643300740207368	-0.636434746179673	0.478128820802119
524	14.82	14.9800002574921	tr	A7YWF1	A7YWF1_BOVIN	8	1	0.187068194150925	0.390840888023376	0.349945187568665	0.31045588850975	0.224905505776405	0.5259696940581	0.295102193951607	0.444867636928432	0.561063113113526	-0.833765028412468	0.611770992999056	0.410535944004853	2.43584030729396	0.455668247525516	0.952025988785906	0.852410593223301	0.75622096686881	0.547833896302503	1.2811781812018	0.718821818798205	0.444867636928432	0.561063113113526	-0.833765028412468	0.611770992999056
525	14.72	5.02800010144711	tr	F1N1S2	F1N1S2_BOVIN	13	1	1.35518896579742	1.31825697422028	0.428548514842987	0.53456437587738	0.13182570040226	1.2244819800059	0.364979530374209	0.00656050207828547	0.298068519042192	-1.7462840839328	0.109958500645451	0.794730755190055	1.25828778296224	1.70521771926813	1.65874664546615	0.539237360633542	0.672635823373342	0.165874668296604	1.54075071589884	0.459249284101163	0.00656050207828548	0.298068519042192	-1.7462840839328	0.109958500645452
526	14.7	15.5599996447563	tr	F1MHE7	F1MHE7_BOVIN	10	1	1.00925302505493	0.903649389743805	0.794328212738037	0.85506671667099	0.73790431022644	0.970967471599578	0.795766413211822	0.0214749282425491	0.819560321522276	-0.287077955985657	0.156097762165547	0.8833669424057	1.13203240012205	1.14250712428337	1.0229603875405	0.899205273150497	0.96796322753754	0.835331587366041	1.09916663731531	0.900833362684693	0.0214749282425491	0.819560321522277	-0.287077955985657	0.156097762165547
527	14.7	32.5100004673004	sp	Q3SZ90	RL13A_BOVIN	9	1	1.09647798538208	0.920449614524841	0.299226492643356	0.387257605791092	0.110662400722504	1.00564253330231	0.265715499718984	0.00305231766898808	0.264224603593916	-1.92016328375199	0.0876229255483768	0.635679016510646	1.57312098406076	1.72489252736521	1.44797860337966	0.470719474564165	0.609203065907095	0.174085344723111	1.58199737160188	0.418002628398124	0.00305231766898808	0.264224603593916	-1.92016328375199	0.0876229255483768
528	14.64	26.5399992465973	tr	A5D7L1	A5D7L1_BOVIN	7	1	1.62929594516754	4.20726585388184	8.09095859527588	3.53183197975159	5.64937019348145	2.27885393301646	5.75738692283631	0.10724134519351	2.52643964557018	1.33710571564688	0.298667289794047	4.01812042792638	0.248872580585163	0.405487086410788	1.04707311026341	2.01361774501402	0.878976138993985	1.40597333873263	0.567144259086455	1.43285574091354	0.10724134519351	2.52643964557018	1.33710571564688	0.298667289794047
529	14.62	42.1099990606308	sp	Q3T0R1	RS18_BOVIN	10	1	0.937561988830566	1.00925302505493	0.524807512760162	0.224905505776405	0.0672976672649384	0.982271671295165	0.272336895267168	0.0309791588175671	0.277252111839977	-1.85072964539503	0.178152875194279	0.627304283281167	1.5941227035298	1.49458885236136	1.6088731608462	0.836607571073982	0.358526972907021	0.107280739281633	1.56586157224579	0.434138427754212	0.0309791588175671	0.277252111839977	-1.85072964539503	0.178152875194279
530	14.55	20.4199999570847	tr	E1BI82	E1BI82_BOVIN	10	1	1.9408860206604	1.33045399188995	1.49968504905701	0.167494297027588	0.809095919132233	1.42378000418345	0.82542508840561	0.281232068761344	0.579742014904191	-0.786517050887081	0.474609369054213	1.12460254629453	0.889203037370772	1.7258417447617	1.18304373067061	1.33352450072103	0.148936437659213	0.719450548816678	1.26602950426769	0.733970495732306	0.281232068761344	0.579742014904191	-0.786517050887081	0.474609369054213
531	14.55	5.65899983048439	tr	E1B7K5	E1B7K5_BOVIN	11	1	0.870963573455811	0.847227394580841	0.751622915267944	1.07646501064301	0.809095919132233	0.906063656012217	0.879061281681062	0.823862564280471	0.970198148715071	-0.043648668232527	0.889154919402314	0.89256246884664	1.12036976111284	0.975801250730676	0.949207953674794	0.842095586025686	1.20603884682044	0.906486601635557	1.01512632183944	0.984873678160562	0.823862564280471	0.970198148715071	-0.043648668232527	0.889154919402314
532	14.53	20.2800005674362	tr	A6QP83	A6QP83_BOVIN	13	1	0.946237087249756	0.963828980922699	1.43218803405762	0.816582381725311	0.895364820957184	0.970022022724152	1.04804507891337	0.726084598465579	1.08043431423351	0.11161136520052	0.826379511080093	1.00903355081876	0.991047323638117	0.937765732845999	0.955200131988295	1.41936611809934	0.809271783938909	0.887348909489339	0.961337729490804	1.0386622705092	0.726084598465579	1.08043431423351	0.11161136520052	0.826379511080093
533	14.51	20.3400000929832	sp	Q8WN55	PTBP1_BOVIN	12	1	0.779830098152161	0.608134984970093	0.270395785570145	0.787045776844025	0.288403213024139	0.795988361040751	0.448614925146103	0.17371155687258	0.56359483015498	-0.827269716994215	0.373861574735145	0.622301643093427	1.60693774650675	1.25313842058277	0.977235062319758	0.434509194329011	1.26473356703939	0.463446009222316	1.27910374313643	0.720896256863573	0.17371155687258	0.56359483015498	-0.827269716994215	0.373861574735145
534	14.45	18.6199992895126	tr	F1MYP4	F1MYP4_BOVIN	8	1	1.07646501064301	1.70608198642731	0.244343101978302	0.765596628189087	0.501187205314636	1.26084899902344	0.503708978494008	0.0563740149248089	0.399499844060743	-1.32373315487012	0.220218014477192	0.882278988758724	1.13342832906731	1.22009593831253	1.93372165512815	0.276945393794391	0.867748907027926	0.568059776669685	1.42908197416933	0.570918025830667	0.0563740149248089	0.399499844060743	-1.32373315487012	0.220218014477192
535	14.43	12.6800000667572	tr	F1MMK8	F1MMK8_BOVIN	8	1	0.487528502941132	0.636795520782471	0.366437613964081	0.912010788917542	0.787045776844025	0.708108007907868	0.688498059908549	0.934610715929296	0.972306558066958	-0.0405168427084667	0.958338650393594	0.698303033908208	1.43204304068862	0.69816179977419	0.911918593878224	0.524754434923806	1.3060387033023	1.12708342743286	1.01404114478034	0.985958855219655	0.934610715929296	0.972306558066958	-0.0405168427084665	0.958338650393594
536	14.43	20.4799994826317	tr	F1MU79	F1MU79_BOVIN	8	1	0.452897608280182	0.524807512760162	0.630957424640656	0.928966403007507	0.325087308883667	0.659235040346781	0.62833704551061	0.905592549485375	0.953130533201151	-0.0692542871466853	0.940752256799537	0.643786042928696	1.55331108989382	0.703490877527993	0.815189329629951	0.980073164945173	1.44297381593033	0.504961722072737	1.02399709901725	0.976002900982747	0.905592549485375	0.953130533201151	-0.0692542871466854	0.940752256799537
537	14.43	24.6800005435944	tr	Q5E962	Q5E962_BOVIN	9	1	1.02801597118378	1.04712903499603	0.177010893821716	1.69044101238251	1.45881402492523	1.02504833539327	1.10875531037649	0.875247543553764	1.08166149057849	0.113249073773264	0.920300500219266	1.06690182288488	0.937293365284561	0.963552549197122	0.981467097098604	0.165911136362184	1.58443914531104	1.36733670674648	0.960771003860096	1.0392289961399	0.875247543553764	1.08166149057849	0.113249073773264	0.920300500219266
538	14.37	18.07000041008	tr	A6QR01	A6QR01_BOVIN	8	1	0.990831971168518	0.937561988830566	0.895364820957184	0.839460015296936	0.779830098152161	0.976131319999695	0.83821831146876	0.0334461651297073	0.858714697802159	-0.219749209664198	0.182439032139701	0.907174815734227	1.10232336993465	1.09221723749747	1.03349649105034	0.986981566758459	0.925356392987513	0.85962494177156	1.07601236616082	0.923987633839177	0.0334461651297073	0.858714697802159	-0.219749209664198	0.182439032139701
539	14.34	14.6099999547005	tr	Q1RMR9	Q1RMR9_BOVIN	7	1	0.847227394580841	1.31825697422028	0.636795520782471	0.366437613964081	0.353183209896088	1.05516145626704	0.452138781547547	0.028339421101012	0.42850198788262	-1.22262619766337	0.173126494638892	0.753650118907293	1.32687566141419	1.12416540955268	1.74916309458241	0.844948477823837	0.486217151395629	0.468630205231259	1.40006805518309	0.599931944816908	0.028339421101012	0.42850198788262	-1.22262619766337	0.173126494638892
540	14.31	9.17000025510788	tr	E1B9H3	E1B9H3_BOVIN	10	1	1.00925302505493	0.954992592334747	1	0.990831971168518	1.16949903964996	0.988081872463226	1.05344367027283	0.378694055053149	1.06615018414077	0.0924106788604091	0.555436830186406	1.02076277136803	0.979659552689016	0.988724367075349	0.935567615827982	0.979659552689016	0.970678005664926	1.14571090605371	0.967983845197449	1.03201615480255	0.37869405505315	1.06615018414077	0.0924106788604091	0.555436830186407
541	14.31	41.9999986886978	sp	P61085	UBE2K_BOVIN	8	1	0.672976672649384	0.220800504088402	0.53456437587738	0.608134984970093	0.169044107198715	0.631259058912595	0.437247822682063	0.510820139520962	0.692659877919636	-0.52978098623794	0.665958101858727	0.534253440797329	1.87177081818618	1.25965809718515	0.41328794019347	1.00058199920919	1.13828931838511	0.316411826840892	1.18157228518827	0.818427714811732	0.510820139520962	0.692659877919636	-0.52978098623794	0.665958101858727
542	14.31	7.37600028514862	tr	E1BA44	E1BA44_BOVIN	7	1	0.928966403007507	0.990831971168518	0.847227394580841	1.61435902118683	0.42461958527565	0.973266124725342	0.96206866701444	0.977293080758385	0.988494968204034	-0.0166944727523661	0.986079227416977	0.967667395869891	1.03341293120767	0.960005893525437	1.02393857165954	0.875535745233227	1.66829948810623	0.438807370267896	1.00578579879755	0.994214201202452	0.977293080758386	0.988494968204034	-0.0166944727523659	0.986079227416977
543	14.3	22.0400005578995	sp	A3KN12	PUR8_BOVIN	8	1	0.539510607719421	0.685488224029541	0.613762021064758	0.288403213024139	0.139315694570541	0.741666277249654	0.347160309553146	0.11335474973983	0.468081562020768	-1.09516815723569	0.301236335971216	0.5444132934014	1.83683979087317	0.990994551857197	1.25913204607244	1.12738250241848	0.529750497498409	0.255900611280303	1.36232212960094	0.637677870399065	0.11335474973983	0.468081562020768	-1.09516815723569	0.301236335971216
544	14.3	44.4400012493134	sp	Q3T054	RAN_BOVIN	13	1	0.895364820957184	0.765596628189087	0.53456437587738	0.448745399713516	0.304789513349533	0.886987149715424	0.42936642964681	0.00865193653057284	0.484072886269621	-1.04670380618299	0.117590511210505	0.658176789681117	1.51934862437871	1.36037130903839	1.16320818386807	0.812189649131161	0.681800705751005	0.463081527832669	1.34764270576172	0.652357294238278	0.00865193653057284	0.484072886269621	-1.04670380618299	0.117590511210505
545	14.3	35.6299996376038	sp	Q3ZCK9	PSA4_BOVIN	8	1	1.25892496109009	1.0375280380249	3.69828200340271	2.67916798591614	7.24435901641846	1.09881766637166	4.54060300191244	0.13017634876405	4.13226246799041	2.04693189245134	0.323202001867716	2.81971033414205	0.354646357780672	0.446473152169775	0.367955539780857	1.31158224255258	0.950157168087738	2.56918553962838	0.389691683243768	1.61030831675623	0.13017634876405	4.13226246799041	2.04693189245134	0.323202001867715
546	14.23	60.8699977397919	tr	F1MC45	F1MC45_BOVIN	296	1	0.356451094150543	1.39315700531006	3.83707189559937	2.03235697746277	2.60615301132202	0.916536033153534	2.82519396146139	0.0488469749772208	3.08246905660732	1.62408641219397	0.208236778109413	1.87086499730746	0.534512111477416	0.190527426972842	0.744659292527833	2.05096140080747	1.08631941929948	1.39302034891496	0.48989961032603	1.51010038967397	0.0488469749772208	3.08246905660732	1.62408641219397	0.208236778109413
547	14.21	13.8199999928474	tr	F1N7U2	F1N7U2_BOVIN	8	1	0.73790431022644	0.862978518009186	0.313328593969345	0.420726597309113	0.334194988012314	0.866960942745209	0.356083393096924	0.0111430695931084	0.410725991841565	-1.28375184707269	0.122075751240701	0.611522167921066	1.63526369518149	1.20666812903124	1.41119744022195	0.512374874380333	0.687998930176836	0.546496931008151	1.41770975481156	0.58229024518844	0.0111430695931084	0.410725991841565	-1.28375184707269	0.122075751240701
548	14.21	46.5000003576279	tr	E1B6Z6	E1B6Z6_BOVIN	9	1	4.09260702133179	2.14783000946045	2.26986503601074	5.91561698913574	7.24435901641846	2.41347901026408	5.14328034718831	0.206446910175443	2.13106487577265	1.09157451359494	0.399223979851451	3.7783796787262	0.264663714350997	1.08316457564464	0.568452668098339	0.600750911506061	1.56564916502252	1.91731896537744	0.638760319364658	1.36123968063534	0.206446910175443	2.13106487577265	1.09157451359494	0.399223979851452
549	14.2	23.4699994325638	tr	Q3SX47	Q3SX47_BOVIN	9	1	0.981747925281525	0.847227394580841	0.0744731873273849	1.04712903499603	0.847227394580841	0.942991773287455	0.656276538968085	0.436303972678316	0.695951499852619	-0.522941325250361	0.60551457213176	0.79963415612777	1.2505718925796	1.22774636095542	1.05951876628625	0.0931340748224431	1.30951013907004	1.05951876628625	1.17927900660709	0.82072099339291	0.436303972678316	0.695951499852619	-0.522941325250361	0.60551457213176
550	14.18	50.5200028419495	sp	Q3SYR7	RL9_BOVIN	9	1	0.990831971168518	0.912010788917542	0.448745399713516	0.178648799657822	0.0787045806646347	0.96761425336202	0.235366260011991	0.0172007075629756	0.243243895172276	-2.03952449754883	0.142991866602928	0.601490256687005	1.66253732106647	1.64729513097352	1.51625197379069	0.746055974680613	0.297010296794857	0.130849302693842	1.60869480861023	0.391305191389771	0.0172007075629756	0.243243895172276	-2.03952449754883	0.142991866602928
551	14.15	18.8800007104874	tr	F1MZN7	F1MZN7_BOVIN	10	1	0.787045776844025	1.41905701160431	0.691830992698669	0.461317598819733	0.319153785705566	1.06870092948278	0.490767459074656	0.0690071786014455	0.459218707063513	-1.12274668101392	0.236578806359152	0.779734194278717	1.28248832401795	1.0093770192701	1.81992404849833	0.887265170329792	0.591634434150305	0.409311003733516	1.3705964639288	0.629403536071204	0.0690071786014455	0.459218707063513	-1.12274668101392	0.236578806359152
552	14.1	32.6499998569489	sp	Q3T160	NPM_BOVIN	13	1	3.76703810691834	0.85506671667099	0.145881399512291	4.48745393753052	5.7016429901123	1.87403494119644	3.44499277571837	0.473595200157715	1.83827563722957	0.878353105391594	0.635674324099438	2.65951385845741	0.376008568942005	1.41643860773237	0.321512412485398	0.0548526562658735	1.68732113324402	2.14386662133034	0.704653196386589	1.29534680361341	0.473595200157715	1.83827563722957	0.878353105391594	0.635674324099438
553	14.08	19.140000641346	sp	Q28034	GLU2B_BOVIN	9	1	0.954992592334747	0.416869401931763	2.63026809692383	4.92039489746094	3.56451106071472	0.790620664755503	3.7050580183665	0.0398910262389068	4.68626508707848	2.22843856516917	0.189927311019917	2.247839341561	0.444871651416847	0.424849131642815	0.185453379262537	1.17013171194755	2.18894420365648	1.58574992207377	0.351724720774066	1.64827527922593	0.0398910262389068	4.68626508707848	2.22843856516917	0.189927311019917
554	14.06	36.3999992609024	tr	G1K134	G1K134_BOVIN	10	1	0.963828980922699	1.16949903964996	0.0717794299125671	1.14815402030945	0.478630095720291	1.04444267352422	0.566187848647436	0.264729128519423	0.542095667861762	-0.883380617163704	0.458486317910537	0.805315261085828	1.24174972004339	1.19683436723047	1.45222510507636	0.0891320869988047	1.42571993328596	0.594338787365015	1.29693639745007	0.703063602549926	0.264729128519423	0.542095667861762	-0.883380617163704	0.458486317910537
555	14.04	36.5299999713898	sp	Q9TR36	PIPNB_BOVIN	9	1	1	2.03235697746277	1.10662400722504	0.912010788917542	1.70608198642731	1.34411899248759	1.24157226085663	0.820064297214254	0.923707103162664	-0.11449263264236	0.887289637998521	1.29284562667211	0.773487552859719	0.773487552859719	1.57200282503505	0.855959895284312	0.705428993301491	1.31963318065971	1.0396593102515	0.960340689748504	0.820064297214254	0.923707103162664	-0.11449263264236	0.887289637998521
556	14.04	22.2499996423721	sp	A6H767	NP1L1_BOVIN	8	1	0.862978518009186	0.816582381725311	0.369828194379807	0.136772900819778	0.105681702494621	0.893186966578166	0.204094265898069	0.00385616966190998	0.228501168887363	-2.12972654954411	0.0923119797447365	0.548640616238117	1.82268678330222	1.57293953904908	1.48837391464817	0.674080961988598	0.249294158638114	0.192624642373823	1.62800007899982	0.371999921000178	0.00385616966190998	0.228501168887363	-2.12972654954411	0.0923119797447362
557	14.03	39.1999989748001	sp	Q9BGI3	PRDX2_BOVIN	12	1	0.461317598819733	0.444631308317184	0.41304749250412	0.301995187997818	0.263026803731918	0.635316302378972	0.326023161411285	0.227915031919993	0.51316668593341	-0.962500579172721	0.419663265347518	0.480669731895129	2.08043056103682	0.959739230928695	0.925024562216854	0.859316626565197	0.62828001839672	0.547209000855715	1.32173145139412	0.678268548605878	0.227915031919993	0.51316668593341	-0.962500579172721	0.419663265347518
558	14.02	39.1499996185303	tr	Q148J4	Q148J4_BOVIN	7	1	0.751622915267944	0.660693526268005	0.328095287084579	0.31045588850975	0.270395785570145	0.804105480511983	0.302982320388158	0.0354618893559269	0.376794248678974	-1.40815115081153	0.185442040071927	0.553543900450071	1.80654144899244	1.35783795044408	1.19357024028413	0.592717735337368	0.560851430676641	0.48848119426534	1.45264987990688	0.547350120093116	0.0354618893559268	0.376794248678974	-1.40815115081153	0.185442040071927
559	14.01	21.3499993085861	tr	A6H7H2	A6H7H2_BOVIN	12	1	0.744732022285461	0.920449614524841	0.505824685096741	0.322106897830963	0.809095919132233	0.888393878936767	0.545675834019979	0.121469766562737	0.614227368015013	-0.703155299245845	0.313423963459905	0.717034856478373	1.39463234034587	1.03862736317049	1.28368880007523	0.705439464381182	0.449220696763545	1.12839133526368	1.23898283453053	0.761017165469469	0.121469766562737	0.614227368015013	-0.703155299245845	0.313423963459905
560	14.01	34.8300009965897	tr	G1K122	G1K122_BOVIN	12	1	0.912010788917542	0.510505020618439	7.17794322967529	0.809095919132233	3.56451106071472	0.807505269845327	3.85051673650741	0.240142876998383	4.76841065971614	2.25350848731513	0.434031172277598	2.32901100317637	0.429366799313602	0.391587153376998	0.219193906736464	3.08197051018042	0.347398925135504	1.53048270525701	0.346715953142355	1.65328404685765	0.240142876998383	4.76841065971614	2.25350848731513	0.434031172277598
561	14	21.0500001907349	sp	P12378	UGDH_BOVIN	9	1	1.05681800842285	0.73790431022644	0.363078087568283	0.145881399512291	0.181970104575157	0.93157410621643	0.230309863885244	0.00605534142797011	0.247226562383365	-2.01609433805273	0.1041624959671	0.580941985050837	1.7213422781149	1.81914551817144	1.27018588639598	0.62498166238839	0.251111820571077	0.313232834358207	1.60355789422744	0.396442105772558	0.00605534142797011	0.247226562383365	-2.01609433805273	0.1041624959671
562	14	41.6700005531311	tr	E1BII3	E1BII3_BOVIN	9	1	1.07646501064301	1.01859104633331	0.428548514842987	0.349945187568665	0.203235700726509	1.03168535232544	0.327243134379387	0.00450241792149365	0.317192769715858	-1.65656820913539	0.0982421249757152	0.679464243352414	1.47174779215179	1.5842850027425	1.49910912354663	0.630715330550094	0.515031057178326	0.299111693830661	1.51838063948031	0.481619360519694	0.00450241792149365	0.317192769715858	-1.65656820913539	0.0982421249757153
563	14	40.0000005960464	tr	F1MZ96	F1MZ96_BOVIN	14	1	0.559757590293884	1.6595870256424	0.474242001771927	1.52756595611572	0.119124196469784	1.07311487197876	0.70697738478581	0.530386059589067	0.658808673000855	-0.602068547089395	0.679795465917752	0.890046128382286	1.1235372730822	0.628908516585852	1.86460788123286	0.532828565451873	1.71627728878745	0.133840474859769	1.20568455696697	0.794315443033032	0.530386059589067	0.658808673000855	-0.602068547089395	0.679795465917752
564	14	20.5799996852875	tr	F1N6D0	F1N6D0_BOVIN	10	1	2.60615301132202	4.16869401931763	8.55066680908203	0.809095919132233	8.01678085327148	2.59161567687988	5.79218119382858	0.329210919017086	2.23496919142037	1.16025494429835	0.515064850533039	4.19189843535423	0.238555398090292	0.621711869100137	0.994464461294936	2.03980772457801	0.19301419908182	1.91244634785481	0.618243909495122	1.38175609050488	0.329210919017086	2.23496919142037	1.16025494429835	0.515064850533039
565	13.98	46.6300010681152	sp	Q3MHY1	CSRP1_BOVIN	9	1	0.787045776844025	0.824138104915619	0.0801678076386452	0.380189388990402	0.13304540514946	0.870394627253215	0.197800867259502	0.00557603678140164	0.227254237406912	-2.13762089957054	0.103027884773244	0.534097747256359	1.87231645356485	1.4735987576938	1.54304733384327	0.150099505288057	0.711834848477496	0.249103101132535	1.62965418170064	0.370345818299363	0.00557603678140165	0.227254237406912	-2.13762089957054	0.103027884773244
566	13.95	13.1999999284744	tr	E1BF55	E1BF55_BOVIN	7	1	0.990831971168518	1.30617094039917	0.554625689983368	0.398107200860977	0.505824685096741	1.09900097052256	0.486185858647029	0.015291620624622	0.442388925658412	-1.17661282391163	0.140620270835899	0.792593414584796	1.26168093451023	1.25011380732651	1.64797097271293	0.699760658841598	0.50228426521753	0.6381893613912	1.38658857151656	0.613411428483442	0.015291620624622	0.442388925658412	-1.17661282391163	0.140620270835899
567	13.9	12.3599998652935	tr	F1MDW1	F1MDW1_BOVIN	7	1	0.744732022285461	0.937561988830566	1.10662400722504	0.809095919132233	0.307609707117081	0.894098003705342	0.741109877824785	0.586658730087967	0.828891100028699	-0.270745522440935	0.728125170697786	0.817603940765063	1.22308608134186	0.91087137078692	1.14671901893385	1.3534964205157	0.98959395716113	0.376233151260546	1.09355882368754	0.906441176312457	0.586658730087966	0.828891100028699	-0.270745522440934	0.728125170697786
568	13.89	4.05599996447563	tr	E1BA17	E1BA17_BOVIN	7	1	0.654636085033417	1.09647798538208	1.55596601963043	1.5995579957962	1.62929594516754	0.917038023471832	1.59493998686472	0.0342309502201793	1.73922994035341	0.798448681280292	0.182439032139701	1.25598900516828	0.796185313633394	0.521211636678068	0.872999668683544	1.23883729334236	1.2735445845578	1.29722150310484	0.730132206331669	1.26986779366833	0.0342309502201794	1.73922994035341	0.798448681280292	0.182439032139701
569	13.87	34.4199985265732	sp	Q58D08	P5CR3_BOVIN	7	1	0.630957424640656	0.903649389743805	0.772680580615997	0.575439870357513	0.794328212738037	0.844868938128154	0.714149554570516	0.383254445023281	0.845278506927651	-0.2425013282116	0.557952462279624	0.779509246349335	1.28285841981129	0.809429044742715	1.15925422819018	0.991239788667911	0.738207882783255	1.01901063580465	1.08384723091473	0.916152769085271	0.383254445023281	0.845278506927651	-0.2425013282116	0.557952462279624
570	13.8	77.3899972438812	sp	P42899	RLA2_BOVIN	15	1	2.03235697746277	1.10662400722504	0.704693078994751	0.383707314729691	1.55596601963043	1.37966032822927	0.881455471118291	0.357573759623207	0.638893105123634	-0.64635352460478	0.537425067822804	1.13055789967378	0.884519050540045	1.79765846406381	0.978830016175513	0.623314453154578	0.339396429709977	1.37628158635608	1.22033584359312	0.779664156406879	0.357573759623207	0.638893105123634	-0.64635352460478	0.537425067822804
571	13.78	39.1099989414215	tr	F1MV90	F1MV90_BOVIN	17	1	0.787045776844025	0.765596628189087	2.55858588218689	0.519995987415314	1.92309200763702	0.850880801677704	1.66722462574641	0.307416582077168	1.95941032217333	0.970419545526782	0.495852013192569	1.25905271371206	0.794247920765531	0.625109471805659	0.608073530084284	2.03215151702698	0.413005731811033	1.52741182850651	0.675810307551825	1.32418969244818	0.307416582077168	1.95941032217333	0.970419545526782	0.495852013192569
572	13.74	10.2399997413158	tr	A6QLB0	A6QLB0_BOVIN	7	1	2.42102909088135	1.92309200763702	0.990831971168518	1.18032097816467	1.191241979599	1.78137369950612	1.12079830964406	0.251783544003108	0.629176410292123	-0.668463514077432	0.446830343701443	1.45108600457509	0.689139028870188	1.66842563655645	1.325277758571	0.682820982384606	0.813405252647511	0.820931340970255	1.22761414133254	0.772385858667457	0.251783544003108	0.629176410292124	-0.668463514077431	0.446830343701443
573	13.73	28.8800001144409	sp	Q3ZBD0	PSMD7_BOVIN	10	1	0.895364820957184	0.847227394580841	0.591561615467072	0.510505020618439	0.544502675533295	0.914197405179342	0.548856437206269	0.00548512558960417	0.600369716755647	-0.736076887063175	0.103027884773244	0.731526921192805	1.36700368917309	1.22396701340428	1.15816297396052	0.808666910716683	0.697862246526793	0.744337166218635	1.24971122551263	0.75028877448737	0.00548512558960415	0.600369716755647	-0.736076887063175	0.103027884773244
574	13.72	14.1200006008148	tr	A7MB21	A7MB21_BOVIN	8	1	1.08642601966858	1.0375280380249	0.31045588850975	0.765596628189087	0.340408205986023	1.04131801923116	0.472153574228287	0.0569407749909126	0.453419191359901	-1.14108263919948	0.221549324915039	0.756735796729723	1.32146517228544	1.43567414725672	1.37105716751954	0.410256644196565	1.01170928017104	0.449837588570696	1.37606549568723	0.623934504312767	0.0569407749909125	0.453419191359901	-1.14108263919948	0.221549324915039
575	13.65	24.5399996638298	tr	B2Z4B0	B2Z4B0_BOVIN	9	1	2.03235697746277	3.31131100654602	2.93764996528625	6.54636192321777	5.97035312652588	2.1145559946696	5.15145500500997	0.0950820675358187	2.43618755804804	1.28462520822348	0.279060885419494	3.63300549983978	0.275254193819443	0.559414781384834	0.911452241592272	0.80860047291858	1.8019135736256	1.64336473665927	0.582040405598849	1.41795959440115	0.0950820675358189	2.43618755804804	1.28462520822348	0.279060885419494
576	13.64	44.5699989795685	tr	A0A140T8B1	A0A140T8B1_BOVIN	10	1	0.319153785705566	0.0420726612210274	1.22461605072021	0.870963573455811	0.301995187997818	0.453742148975531	0.799191604057946	0.42749252220524	1.7613342861411	0.816668746301134	0.598567009689529	0.626466876516739	1.59625358895297	0.509450375860436	0.0671586364708674	1.95479776605154	1.39027872997614	0.482060902688043	0.724287533761424	1.27571246623858	0.427492522205241	1.7613342861411	0.816668746301134	0.598567009689529
577	13.61	10.5499997735023	sp	Q2HJG5	VPS35_BOVIN	8	1	0.744732022285461	0.625172674655914	0.559757590293884	0.564936995506287	0.625172674655914	0.789968232313792	0.583289086818695	0.199060826167208	0.738370307765744	-0.43758355612416	0.39238949373962	0.686628659566243	1.45639129108261	1.08462123144688	0.910496038791692	0.815226079621398	0.822769320265729	0.910496038791692	1.15050285377373	0.849497146226273	0.199060826167208	0.738370307765744	-0.43758355612416	0.39238949373962
578	13.61	40.0000005960464	tr	G3MXM5	G3MXM5_BOVIN	7	1	1.8197009563446	2.05116200447083	0.359749287366867	2.63026809692383	1.83653795719147	1.62362098693848	1.60885178049406	0.985336281833849	0.990903538102036	-0.0131834732730656	0.988866145688935	1.61623638371627	0.618721376449073	1.12588788043523	1.26909777872623	0.222584574256201	1.6274030973588	1.13630529277447	1.00456901187018	0.995430988129824	0.985336281833849	0.990903538102036	-0.0131834732730654	0.988866145688935
579	13.58	19.2900002002716	sp	Q3ZC89	MAP2_BOVIN	7	1	1.33045399188995	0.85506671667099	0.946237087249756	0.346736788749695	0.349945187568665	1.06184023618698	0.547639687856039	0.110487203412613	0.515745843105916	-0.955267806802067	0.299214073787756	0.804739962021509	1.24263743220605	1.65327193215041	1.06253790916889	1.17582962435817	0.430868112823292	0.434854989293189	1.31948242450845	0.680517575491549	0.110487203412613	0.515745843105916	-0.955267806802067	0.299214073787756
580	13.57	24.5600000023842	tr	Q3T0G3	Q3T0G3_BOVIN	7	1	0.928966403007507	0.772680580615997	0.660693526268005	0.787045776844025	0.220800504088402	0.900548994541168	0.556179935733477	0.172502508153949	0.617600973522659	-0.695253068163484	0.372552223006492	0.728364465137323	1.372939026908	1.27541422937535	1.06084332446163	0.907091927038808	1.08056586299228	0.303145629223926	1.23639886024833	0.763601139751673	0.172502508153949	0.617600973522659	-0.695253068163484	0.372552223006492
581	13.56	25.4400014877319	tr	A5PKC2	A5PKC2_BOVIN	12	1	1	2.91071701049805	9.28966426849365	6.36795520782471	7.79830121994019	1.63690567016602	7.81864023208618	0.0053232964640676	4.77647574602952	2.25594653891745	0.103027884773244	4.7277729511261	0.211516079629376	0.211516079629376	0.615663450971086	1.96491336714488	1.34692492081455	1.64946610181073	0.346231870076613	1.65376812992339	0.00532329646406761	4.77647574602952	2.25594653891745	0.103027884773244
582	13.55	29.0699988603592	sp	Q32LM2	SGTA_BOVIN	10	1	0.937561988830566	1.02801597118378	0.172186896204948	0.224905505776405	0.194088593125343	0.988525986671449	0.197060331702232	8.46765402570884e-05	0.199347649287168	-2.32664150175046	0.0626512467825575	0.59279315918684	1.68692904852637	1.58160055375244	1.73419000413897	0.290467076983723	0.379399630867734	0.327413685730757	1.66757320213926	0.332426797860738	8.46765402570887e-05	0.199347649287168	-2.32664150175046	0.0626512467825574
583	13.54	53.8500010967255	sp	P62992	RS27A_BOVIN	10	1	0.691830992698669	0.501187205314636	1.47231197357178	0.524807512760162	0.591561615467072	0.731006066004435	0.862893700599671	0.723710771389104	1.18041934359877	0.239299467601768	0.825121109243788	0.796949883302053	1.25478404721842	0.868098493009575	0.62888170989879	1.84743357696654	0.65852009487183	0.742282078034841	0.917254750042262	1.08274524995774	0.723710771389104	1.18041934359877	0.239299467601767	0.825121109243788
584	13.54	12.3599998652935	sp	Q5E9R3	EHD1_BOVIN	6	1	0.717794299125671	0.698232412338257	1.24738299846649	0.519995987415314	0.580764412879944	0.805342237154643	0.782714466253916	0.93488110056244	0.971902913001716	-0.0411158900343204	0.958338650393594	0.794028351704279	1.25940087385246	0.903990767565186	0.879354510250914	1.5709552382974	0.654883400950621	0.731415209083414	1.01424871722285	0.985751282777146	0.93488110056244	0.971902913001716	-0.0411158900343203	0.958338650393594
585	13.54	33.0799996852875	sp	Q3T0X5	PSA1_BOVIN	7	1	1.30617094039917	0.758577585220337	3.80189394950867	1.61435902118683	7.58577585220337	1.02158284187317	4.33400960763296	0.197068207301626	4.24244557561885	2.08489615221616	0.391651760296647	2.67779622475306	0.373441410797499	0.487778318725362	0.283284283624043	1.41978464020699	0.602868510405679	2.83284283624043	0.381501337715634	1.61849866228437	0.197068207301626	4.24244557561885	2.08489615221616	0.391651760296648
586	13.52	30.7500004768372	sp	Q3ZCC9	SEC13_BOVIN	10	1	1.34276497364044	1.45881402492523	0.887156009674072	0.85506671667099	0.570164322853088	1.26719299952189	0.77079568306605	0.0486466635667518	0.608270155656534	-0.717215873749224	0.207957986256102	1.01899434129397	0.981359718573265	1.31773545664182	1.43162132095136	0.870619171984328	0.839128032433609	0.559536299415623	1.24357216538881	0.756427834611187	0.0486466635667518	0.608270155656534	-0.717215873749224	0.207957986256102
587	13.51	14.4199997186661	sp	Q3T122	EIF3D_BOVIN	7	1	2.60615301132202	1.77010905742645	1.07646501064301	1.09647798538208	1.12719798088074	1.79208735624949	1.10004699230194	0.274126012586978	0.613835585896962	-0.704075809283537	0.467851271264634	1.44606717427572	0.691530806997859	1.80223509507942	1.22408494495633	0.74440871751492	0.758248306086656	0.779492129364815	1.23928361567787	0.760716384322131	0.274126012586979	0.613835585896962	-0.704075809283537	0.467851271264634
588	13.49	52.700001001358	tr	A0A140T854	A0A140T854_BOVIN	30	1	0.608134984970093	0.398107200860977	1.85353195667267	2.3550488948822	1.92309200763702	0.668747395277023	2.04389095306396	0.00450881756645302	3.05629744130412	1.61178495443804	0.0982421249757152	1.35631917417049	0.737289584224588	0.448371590221026	0.293520292599604	1.36658980568218	1.73635302053627	1.41787570673633	0.493060489015073	1.50693951098493	0.00450881756645302	3.05629744130412	1.61178495443804	0.0982421249757153
589	13.49	17.1599999070168	tr	E1BG76	E1BG76_BOVIN	9	1	0.465586096048355	0.654636085033417	0.602559626102448	1.09647798538208	0.387257605791092	0.706740727027257	0.695431739091873	0.96777774161607	0.983998392192633	-0.0232721366171671	0.980720000732605	0.701086233059565	1.42635806102762	0.664092481200951	0.933745456926977	0.859465779941016	1.56397021318906	0.552368007714381	1.00806533305185	0.99193466694815	0.967777741616069	0.983998392192632	-0.0232721366171674	0.980720000732605
590	13.43	37.4500006437302	sp	Q3T0A3	CFAD_BOVIN	7	1	4.92039489746094	6.19441080093384	15.13560962677	5.86138200759888	10.1859102249146	4.03826856613159	10.3943006197612	0.12662591235939	2.57394981278282	1.36398392397228	0.320190953086317	7.21628459294638	0.138575465964502	0.681846015645007	0.85839336311495	2.09742415668645	0.812243742898962	1.41151725569012	0.559604948241486	1.44039505175851	0.12662591235939	2.57394981278282	1.36398392397228	0.320190953086317
591	13.43	59.2899978160858	sp	Q3T057	RL23_BOVIN	9	1	1.06659603118896	0.862978518009186	0.283139199018478	0.304789513349533	0.260615289211273	0.976524849732715	0.282848000526428	0.00561470202597045	0.289647519572949	-1.78762978449573	0.103027884773244	0.629686425129572	1.58809204088246	1.693852667968	1.37048931590293	0.449651108423079	0.484033800294831	0.413881066528702	1.55081134158446	0.449188658415537	0.00561470202597046	0.289647519572949	-1.78762978449573	0.103027884773244
592	13.39	21.6100007295609	tr	G5E6P7	G5E6P7_BOVIN	10	1	0.544502675533295	1.11686301231384	0.515228629112244	1.31825697422028	0.0613761991262436	0.887121895949045	0.631620600819589	0.576558143154653	0.711988514435077	-0.490074126590645	0.718773374905451	0.759371248384317	1.31687893389124	0.717044102857214	1.47077337295841	0.678493727815577	1.7359848388059	0.0808250236716642	1.16823213656895	0.831767863431045	0.576558143154653	0.711988514435077	-0.490074126590645	0.718773374905451
593	13.35	50.4800021648407	sp	P28801	GSTP1_BOVIN	11	1	0.660693526268005	0.691830992698669	0.301995187997818	0.685488224029541	0.16595870256424	0.784174839655558	0.384480704863866	0.11093094449799	0.490299720700993	-1.02826415509409	0.299214073787756	0.584327772259712	1.71136825506821	1.13068992718414	1.18397759877683	0.516824977922823	1.17312278582724	0.284016455220748	1.34201192700973	0.657988072990272	0.11093094449799	0.490299720700993	-1.02826415509409	0.299214073787756
594	13.35	28.2200008630753	tr	A6QLW3	A6QLW3_BOVIN	8	1	1.10662400722504	1.02801597118378	1.08642601966858	1.05681800842285	1	1.04487999280294	1.04774800936381	0.947447428488148	1.00274482866992	0.00395452594150106	0.96818364109706	1.04631400108337	0.955736040007665	1.05764044644267	0.982511913363819	1.03833650179934	1.01003905837884	0.955736040007665	0.998629466604719	1.00137053339528	0.947447428488148	1.00274482866992	0.00395452594150106	0.96818364109706
595	13.34	18.9099997282028	sp	Q2TBS9	SMU1_BOVIN	9	1	2.18776202201843	0.307609707117081	0.277971297502518	0.801678121089935	0.717794299125671	1.16512390971184	0.599147905906041	0.413570199425185	0.514235353778145	-0.959499295748322	0.585567625323313	0.882135907808939	1.1336121692221	2.48007365152205	0.34871010735877	0.315111645543312	0.90879207386666	0.813700352487111	1.32079864270097	0.679201357299028	0.413570199425185	0.514235353778145	-0.959499295748322	0.585567625323313
596	13.32	18.7399998307228	tr	F1MH20	F1MH20_BOVIN	9	1	0.85506671667099	0.685488224029541	0.436515808105469	0.666806817054749	0.210862800478935	0.846851646900177	0.438061808546384	0.0706219747568912	0.517282820609571	-0.950974815645968	0.239601544114643	0.642456727723281	1.55652506518808	1.33093277690647	1.06697960259324	0.679447796666993	1.037901524384	0.328213234261215	1.31814581489593	0.681854185104069	0.0706219747568912	0.517282820609571	-0.950974815645967	0.239601544114643
597	13.32	16.7899996042252	tr	F1N1D5	F1N1D5_BOVIN	8	1	0.946237087249756	1.01859104633331	0.920449614524841	0.972747206687927	1.11686301231384	0.988276044527689	1.0033532778422	0.827813495806802	1.01525609509408	0.0218436885137578	0.892222075836309	0.995814661184946	1.00420292949902	0.950214055016828	1.02287211268939	0.924318199362092	0.976835594618009	1.12155710881466	0.992429699068412	1.00757030093159	0.827813495806801	1.01525609509408	0.0218436885137578	0.892222075836309
598	13.32	8.28299969434738	tr	E1B748	E1B748_BOVIN	7	1	1.0375280380249	0.602559626102448	0.85506671667099	2.46603894233704	2.12813901901245	0.880029221375783	1.81641489267349	0.189899191576109	2.06403929387006	1.04547043613514	0.387505010073621	1.34822205702464	0.741717578932716	0.769552784438639	0.44692906703531	0.634218014915153	1.82910443386402	1.57847812081416	0.652733143468888	1.34726685653111	0.189899191576109	2.06403929387006	1.04547043613514	0.387505010073622
599	13.29	25.0800013542175	tr	E1BJY4	E1BJY4_BOVIN	7	1	0.990831971168518	0.887156009674072	0.239883303642273	0.48305881023407	0.201372399926186	0.95932932694753	0.308104837934176	0.0093751445783804	0.321166912424671	-1.63860482513199	0.117927043273334	0.633717082440853	1.57799123253606	1.56352416342035	1.39992440515736	0.378533749979293	0.762262567348664	0.317763881558267	1.51381326703793	0.486186732962075	0.0093751445783804	0.321166912424671	-1.63860482513199	0.117927043273334
600	13.26	12.1899999678135	tr	F1MIL9	F1MIL9_BOVIN	8	1	0.53456437587738	0.824138104915619	0.570164322853088	0.608134984970093	0.296483099460602	0.786234160264333	0.491594135761261	0.160320788707859	0.625251560674986	-0.677491341401146	0.357981803064403	0.638914148012797	1.5651555112847	0.836676379040949	1.28990429696841	0.892395832251422	0.951825823330981	0.464042157123532	1.23057872909802	0.769421270901978	0.160320788707858	0.625251560674986	-0.677491341401146	0.357981803064403
601	13.26	15.9899994730949	tr	Q1RML9	Q1RML9_BOVIN	6	1	2.31206488609314	3.94457292556763	8.55066680908203	6.30957412719727	7.87045812606812	2.41887927055359	7.57689968744914	0.0101416714015221	3.13240093446874	1.64726888349425	0.119088728253801	4.99788947900136	0.200084456489384	0.462608246102136	0.78924772989494	1.710855521117	1.26244770991975	1.5747563364768	0.483980144162153	1.51601985583785	0.0101416714015221	3.13240093446874	1.64726888349425	0.119088728253802
602	13.25	18.1999996304512	tr	E1BBI8	E1BBI8_BOVIN	7	1	0.847227394580841	0.972747206687927	0.625172674655914	0.457088202238083	0.363078087568283	0.939991533756256	0.48177965482076	0.0113820097544695	0.512536163911544	-0.964274291917762	0.124000672936193	0.710885594288508	1.4066961098021	1.19179148007464	1.36835971146877	0.87942796939305	0.642984195924748	0.510740533336691	1.32228243378184	0.677717566218163	0.0113820097544695	0.512536163911544	-0.964274291917763	0.124000672936193
603	13.24	15.6299993395805	tr	E1BNG2	E1BNG2_BOVIN	7	1	1.54170000553131	2.29086804389954	3.0478949546814	4.65586090087891	1.77010905742645	1.61085601647695	3.15795497099559	0.196840481841118	1.96042038437566	0.971163053025774	0.391651760296647	2.38440549373627	0.419391753049956	0.646576267996903	0.960771164937152	1.27826200815595	1.95262966517635	0.742369140683684	0.675579728661337	1.32442027133866	0.196840481841118	1.96042038437566	0.971163053025774	0.391651760296648
604	13.22	14.1000002622604	tr	E1BFZ9	E1BFZ9_BOVIN	9	1	0.731139123439789	0.549540877342224	0.207014098763466	0.369828194379807	0.524807512760162	0.760226666927338	0.367216601967812	0.0770915331622011	0.483035675993868	-1.04979834748539	0.252381463324001	0.563721634447575	1.77392517670527	1.29698609874407	0.974844397946076	0.367227521729464	0.656047545065792	0.930969259809326	1.34858522446514	0.651414775534861	0.0770915331622011	0.483035675993868	-1.04979834748539	0.252381463324001
605	13.21	16.1300003528595	sp	Q3ZCK1	EIF3L_BOVIN	7	1	1.51356101036072	0.816582381725311	1.13762700557709	0.912010788917542	0.954992592334747	1.11004779736201	1.00154346227646	0.662508769360646	0.902252555841823	-0.148396769987242	0.782638371515799	1.05579562981924	0.947153001733121	1.43357385426937	0.77342845401351	1.077506833185	0.863813756336242	0.904524100462751	1.05138510333867	0.948614896661332	0.662508769360646	0.902252555841823	-0.148396769987242	0.782638371515799
606	13.21	34.2900007963181	tr	G5E5C3	G5E5C3_BOVIN	7	1	1.95884501934052	1.62929594516754	5.44502592086792	1.77010905742645	10.4712896347046	1.52938032150269	5.89547487099966	0.224423886546416	3.85481282066391	1.94666080845261	0.417151887694334	3.71242759625117	0.269365522713441	0.527645312549279	0.438876153924944	1.46670225336282	0.476806351513472	2.82060440593604	0.411962329729222	1.58803767027078	0.224423886546416	3.85481282066392	1.94666080845261	0.417151887694334
607	13.2	14.0499994158745	sp	A7E3W2	LG3BP_BOVIN	9	1	0.887156009674072	1.44544005393982	0.432513803243637	0.416869401931763	0.0420726612210274	1.11086535453796	0.297151955465476	0.0215718988000323	0.267495924912582	-1.90241118151635	0.156097762165547	0.70400865500172	1.42043708254916	1.26014929414739	2.05315665321798	0.614358644841632	0.592136757083966	0.0597615681598753	1.57791434330484	0.422085656695158	0.0215718988000323	0.267495924912582	-1.90241118151635	0.156097762165547
608	13.19	51.5399992465973	sp	Q76I82	RS15A_BOVIN	19	1	1.06659603118896	1.0375280380249	0.265460610389709	0.235504895448685	0.104712903499603	1.03470802307129	0.201892803112666	0.00120473273163519	0.195120554408571	-2.35756233241267	0.0866506645494126	0.618300413091976	1.61733678132161	1.72504499205356	1.67803225755012	0.429339209175363	0.380890729590459	0.169356030308889	1.67347134364176	0.326528656358237	0.00120473273163519	0.195120554408571	-2.35756233241267	0.0866506645494126
609	13.18	15.9899994730949	tr	Q1RMR3	Q1RMR3_BOVIN	8	1	0.816582381725311	1.28233098983765	1.10662400722504	0.229086801409721	0.224905505776405	1.03297112385432	0.520205438137055	0.216399546800992	0.503601142494686	-0.989646538856748	0.408824191981451	0.776588280995688	1.28768360851115	1.05149974794668	1.65123659629982	1.42498159488861	0.294991319101547	0.289607133252187	1.33013998425255	0.669860015747448	0.216399546800992	0.503601142494686	-0.989646538856748	0.408824191981451
610	13.15	12.1899999678135	tr	E1BLV6	E1BLV6_BOVIN	8	1	0.816582381725311	0.928966403007507	0.862978518009186	0.963828980922699	0.862978518009186	0.915182928244273	0.896595338980357	0.785535630513771	0.979689755249724	-0.0296031409917628	0.86492721585486	0.905889133612315	1.10388784112291	0.901415362461756	1.02547471709167	0.952631493180607	1.06395909296245	0.952631493180607	1.01025930689211	0.989740693107888	0.785535630513769	0.979689755249724	-0.0296031409917633	0.864927215854857
611	13.09	11.2099997699261	tr	E1BNQ9	E1BNQ9_BOVIN	8	1	0.895364820957184	0.711213529109955	0.772680580615997	1.13762700557709	1.49968504905701	0.86885945002238	1.13666421175003	0.332336165651413	1.30822564192719	0.387611397421577	0.51575049666196	1.00276183088621	0.997245775815215	0.892898785513098	0.709254687607534	0.770552445073751	1.13449372576507	1.49555458022534	0.866466416311949	1.13353358368805	0.332336165651412	1.30822564192719	0.387611397421577	0.515750496661959
612	13.09	44.5100009441376	sp	Q2TBW6	ARL3_BOVIN	9	1	0.981747925281525	0.920449614524841	0.373250186443329	0.216770395636559	0.149968504905701	0.967399179935455	0.246663028995196	0.0040669735545975	0.254975437349093	-1.97156982082854	0.092736455122857	0.607031104465326	1.6473620423138	1.61729426722911	1.51631375683059	0.614878189433289	0.357099321669012	0.247052422524203	1.59365668879117	0.406343311208834	0.00406697355459751	0.254975437349093	-1.97156982082854	0.0927364551228572
613	13.08	28.3800005912781	tr	F1MR86	F1MR86_BOVIN	7	1	1	0.322106897830963	0.280543386936188	0.515228629112244	0.134276494383812	0.774035632610321	0.310016170144081	0.16529803061686	0.400519248834317	-1.3200565150986	0.363804083097265	0.542025901377201	1.84493028369892	1.84493028369892	0.594264770396656	0.517582990450036	0.950560900877855	0.247730770877622	1.42804177926483	0.571958220735171	0.16529803061686	0.400519248834317	-1.3200565150986	0.363804083097265
614	13.07	9.60400030016899	sp	Q59A32	PUR2_BOVIN	7	1	0.570164322853088	0.452897608280182	0.73790431022644	0.510505020618439	0.296483099460602	0.674353977044423	0.51496414343516	0.491871026698289	0.763640700529652	-0.389034097321684	0.650849583910489	0.594659060239792	1.68163585970885	0.958808771236368	0.761608858860326	1.24088634911051	0.858483549233374	0.498576611850574	1.13401782993518	0.865982170064818	0.491871026698289	0.763640700529652	-0.389034097321685	0.650849583910489
615	13.03	28.7600010633469	sp	Q3SZD1	PEX19_BOVIN	7	1	1.06659603118896	0.765596628189087	0.758577585220337	0.216770395636559	0.15995579957962	0.944064219792682	0.378434593478839	0.0790574687824915	0.400856833195038	-1.31884102758201	0.255406418916748	0.66124940663576	1.51228869162651	1.61300111650078	1.15780312315774	1.14718830385006	0.327819418000573	0.241899346864336	1.42769764376168	0.572302356238323	0.0790574687824915	0.400856833195038	-1.31884102758201	0.255406418916748
616	13.01	16.1899998784065	tr	E1BH94	E1BH94_BOVIN	7	1	2.18776202201843	3.1332859992981	3.90840911865234	3.63077998161316	2.03235697746277	2.10701600710551	3.19051535924276	0.271650175813848	1.5142340392685	0.598588204793519	0.465245410280312	2.64876568317413	0.377534338485409	0.82595528774623	1.1829230570306	1.47555865114075	1.37074411854439	0.767284547052613	0.795470894420747	1.20452910557925	0.271650175813849	1.5142340392685	0.598588204793519	0.465245410280312
617	13	11.9000002741814	sp	P00741	FA9_BOVIN	6	1	1.80301797389984	1.4060480594635	28.3139190673828	13.6772899627686	38.0189399719238	1.40302201112111	26.6700496673584	0.0700858650087991	19.009003034847	4.24861096383336	0.23883292737235	14.0365358392398	0.0712426492870453	0.128451777172785	0.100170588781089	2.01715860605934	0.974406372014748	2.708570006685	0.0999550050803065	1.90004499491969	0.0700858650087991	19.009003034847	4.24861096383336	0.23883292737235
618	13	20.1399996876717	tr	F1MK30	F1MK30_BOVIN	11	1	0.831763684749603	0.744732022285461	0.291071712970734	0.277971297502518	0.0855066701769829	0.858831902345021	0.218183226883412	0.00321715993854315	0.25404648603256	-1.97683558595134	0.0876229255483768	0.538507564614216	1.85698412744934	1.54457196036879	1.38295554458735	0.540515550936143	0.516188287348674	0.158784529309703	1.59483721080183	0.405162789198174	0.00321715993854315	0.25404648603256	-1.97683558595134	0.0876229255483768
619	12.98	28.3399999141693	sp	Q9N0T1	STC1_BOVIN	10	1	1.12719798088074	1.44544005393982	0.0711213499307632	0.758577585220337	0.109647803008556	1.19087934494019	0.313115579386552	0.0379765754252587	0.262928046167665	-1.92726005445703	0.186537125774872	0.751997462163369	1.32979172180072	1.4989385438057	1.92213421808836	0.0945765823812212	1.00875019316959	0.145808740754414	1.58362149456493	0.416378505435074	0.0379765754252587	0.262928046167665	-1.92726005445703	0.186537125774872
620	12.96	23.9500001072884	tr	F2Z4H8	F2Z4H8_BOVIN	9	1	0.990831971168518	0.724435985088348	0.510505020618439	0.711213529109955	0.672976672649384	0.905089318752289	0.631565074125926	0.0750127085056885	0.69779309184266	-0.51912877997713	0.248479596925093	0.768327196439107	1.30152883385438	1.2895963799806	0.94287432287419	0.664437004162326	0.925664915163941	0.875898543964557	1.17799984556973	0.822000154430274	0.0750127085056885	0.69779309184266	-0.51912877997713	0.248479596925093
621	12.91	7.67600014805794	tr	F1MD95	F1MD95_BOVIN	7	1	1.1587769985199	1.51356101036072	16.7494297027588	7.24435901641846	19.4088592529297	1.22411266962687	14.4675493240357	0.0694601423205281	11.8188053134403	3.56301230506572	0.237716124067287	7.84583099683126	0.127456224892414	0.147693341723509	0.192912772524926	2.13481907901451	0.92333865199802	2.47377992984662	0.156020779713616	1.84397922028638	0.0694601423205281	11.8188053134403	3.56301230506572	0.237716124067287
622	12.89	56.3000023365021	tr	A0A140T832	A0A140T832_BOVIN	11	1	0.816582381725311	0.895364820957184	0.356451094150543	0.122461602091789	0.181970104575157	0.903982400894165	0.220294266939163	0.00197488119759604	0.243693092610278	-2.03686273589885	0.0866506645494126	0.562138333916664	1.77892155660789	1.45263600159737	1.5927837810291	0.634098535260871	0.217849583817822	0.32371054168694	1.60811377974479	0.391886220255211	0.00197488119759604	0.243693092610278	-2.03686273589885	0.0866506645494126
623	12.87	16.9599995017052	sp	Q08DK5	SHLB2_BOVIN	6	1	0.887156009674072	0.887156009674072	0.972747206687927	0.73790431022644	0.779830098152161	0.924770673116048	0.830160538355509	0.329521795684616	0.897693409284113	-0.155705291824512	0.515064850533039	0.877465605735779	1.13964580886504	1.01104362823449	1.01104362823449	1.10858727718707	0.840949554493007	0.88873010298592	1.053911021778	0.946088978221998	0.329521795684615	0.897693409284113	-0.155705291824512	0.515064850533039
624	12.84	24.1500005125999	sp	Q9XSC6	KCRM_BOVIN	7	1	2.01372408866882	1.85353195667267	29.6483097076416	14.0604801177979	27.7971305847168	1.6224186817805	23.8353068033854	0.0451458316805002	14.6912181615338	3.87688212064817	0.201098692613429	12.728862742583	0.0785616138867311	0.158201414328409	0.145616461906835	2.32921905964596	1.1046140100765	2.18378744015557	0.127459830040659	1.87254016995934	0.0451458316805002	14.6912181615338	3.87688212064817	0.201098692613428
625	12.84	17.8900003433228	tr	Q08DQ6	Q08DQ6_BOVIN	6	1	1	1.06659603118896	0.145881399512291	0.285759091377258	0.613762021064758	1.02219867706299	0.348467503984769	0.0369520980827658	0.340899975517476	-1.55257959901999	0.185728368816754	0.685333090523878	1.45914448583766	1.45914448583766	1.55631771752571	0.212862039684641	0.416963802461107	0.895567468653221	1.49153556306701	0.508464436932989	0.0369520980827658	0.340899975517476	-1.55257959901999	0.185728368816754
626	12.83	26.460000872612	sp	P20959	IBP3_BOVIN	9	1	0.751622915267944	0.928966403007507	0.387257605791092	0.515228629112244	0.313328593969345	0.893529772758484	0.405271609624227	0.00758869898179737	0.453562513505378	-1.140626687003	0.114867052576854	0.649400691191355	1.53988132991582	1.15741009435801	1.43049802011032	0.596330757025605	0.793390946608069	0.48248885198217	1.37592981479472	0.624070185205282	0.00758869898179737	0.453562513505378	-1.140626687003	0.114867052576855
627	12.83	25.0999987125397	tr	G3X6L4	G3X6L4_BOVIN	6	1	1.13762700557709	0.801678121089935	2.1677041053772	3.10455989837646	3.53183197975159	0.979768375555675	2.93469866116842	0.0338677165449431	2.99529841377459	1.58269974212131	0.182439032139701	1.95723351836205	0.510925237391638	0.581242347887614	0.409597584329558	1.10753473463468	1.58619800307455	1.80450209268196	0.500588389869603	1.4994116101304	0.0338677165449431	2.99529841377459	1.58269974212131	0.182439032139701
628	12.8	6.17799982428551	sp	Q0V8S0	HGS_BOVIN	6	1	0.847227394580841	1.191241979599	0.586138188838959	0.801678121089935	0.260615289211273	1.01282312472661	0.549477199713389	0.0790132489140525	0.542520393046621	-0.882250726188747	0.255406418916748	0.781150162220001	1.28016359512496	1.08458966733496	1.52498461526723	0.750352771064112	1.02627914562751	0.333630205581234	1.29657929257571	0.703420707424286	0.0790132489140525	0.542520393046621	-0.882250726188747	0.255406418916748
629	12.78	18.6599999666214	tr	Q3MHK9	Q3MHK9_BOVIN	7	1	1.64437198638916	0.954992592334747	2.53512907028198	2.22843503952026	2.8840320110321	1.19978819290797	2.54919870694478	0.0105241223804938	2.12470727917917	1.08726409491347	0.120688912211394	1.87449344992637	0.533477457624233	0.877235386687399	0.509467020208716	1.35243421116332	1.18881985936403	1.53856606495231	0.640059954840116	1.35994004515988	0.0105241223804938	2.12470727917917	1.08726409491347	0.120688912211394
630	12.76	47.5600004196167	sp	P62935	PPIA_BOVIN	8	1	1.5995579957962	1.34276497364044	0.263026803731918	2.48885703086853	0.452897608280182	1.31410765647888	1.06826048096021	0.766290143981383	0.812917020681995	-0.298819999610835	0.851867898156174	1.19118406871954	0.839500817933993	1.34283024580377	1.12725229366427	0.220811216871509	2.0893975131349	0.380207912591562	1.10319445246734	0.896805547532657	0.766290143981383	0.812917020681995	-0.298819999610835	0.851867898156174
631	12.75	21.2500005960464	tr	F1MIF2	F1MIF2_BOVIN	20	1	0.847227394580841	1.52756595611572	1.54170000553131	0.444631308317184	0.492039501667023	1.12493111689885	0.826123605171839	0.518868669090517	0.734377058969841	-0.445407103438733	0.669245732777754	0.975527361035346	1.02508657362381	0.868481426991101	1.56588735193904	1.5803759762259	0.455785584368734	0.504383086851415	1.15315178418465	0.846848215815349	0.518868669090517	0.734377058969841	-0.445407103438733	0.669245732777754
632	12.72	23.029999434948	tr	Q3SZ99	Q3SZ99_BOVIN	7	1	1.05681800842285	1.49968504905701	1.00925302505493	0.387257605791092	0.343558013439178	1.18550101915995	0.5800228814284	0.0917164459117539	0.489263924749221	-1.03131518347163	0.27452383988467	0.882761950294177	1.13280822725397	1.19717213465156	1.69885556186155	1.14329013016318	0.438688601906822	0.389185344162929	1.34294530792236	0.657054692077643	0.0917164459117539	0.489263924749221	-1.03131518347163	0.27452383988467
633	12.65	22.8499993681908	tr	Q08DI9	Q08DI9_BOVIN	9	1	4.40554904937744	12.1338901519775	12.9419603347778	15.4169998168945	19.0546092987061	5.84647973378498	15.8045231501261	0.0743708726683079	2.70325458562641	1.43469738761252	0.247188612377207	10.8255014419556	0.0923744738626497	0.406960275512337	1.12086171869611	1.19550677667638	1.4241372466262	1.76015950862633	0.540065489357032	1.45993451064297	0.074370872668308	2.70325458562641	1.43469738761252	0.247188612377207
634	12.62	22.3000004887581	tr	F1MYH8	F1MYH8_BOVIN	6	1	1.34276497364044	1.04712903499603	0.698232412338257	0.275422900915146	0.0920449569821358	1.12996466954549	0.355233423411846	0.0295309719483514	0.314375690661845	-1.6694384304636	0.175218189798867	0.742599046478668	1.34662171294442	1.80819646888546	1.4100866947802	0.940254927136261	0.370890458614476	0.12394973763918	1.52163495887003	0.478365041129972	0.0295309719483514	0.314375690661844	-1.6694384304636	0.175218189798867
635	12.6	16.3200005888939	sp	P11151	LIPL_BOVIN	6	1	1.55596601963043	3.22106909751892	4.78630113601685	2.22843503952026	2.0892961025238	1.92567837238312	3.0346774260203	0.374835650283319	1.57590045645304	0.656176408197126	0.55184137402822	2.48017789920171	0.403196883708168	0.627360650270791	1.29872502232831	1.92982170253086	0.898498063480657	0.842397677681217	0.77642751876909	1.22357248123091	0.37483565028332	1.57590045645304	0.656176408197126	0.551841374028221
636	12.6	22.3499998450279	sp	O18739	CTGF_BOVIN	7	1	0.887156009674072	1.11686301231384	0.13182570040226	0.660693526268005	0.140604704618454	1.00133967399597	0.311041310429573	0.0447386773263635	0.310625173961523	-1.68675334024992	0.200760975370707	0.656190492212772	1.5239477131524	1.35197937215221	1.70204083352018	0.200895474662737	1.00686238845072	0.214274218061761	1.52598930627493	0.474010693725073	0.0447386773263635	0.310625173961523	-1.68675334024992	0.200760975370707
637	12.57	22.4000006914139	sp	Q1LZE9	PRS23_BOVIN	8	1	7.24435901641846	4.44631290435791	18.8799095153809	12.7057399749756	28.8403091430664	4.23022397359212	20.141986211141	0.0624880431627234	4.76144675480085	2.25139999976116	0.226535458560363	12.1861050923665	0.0820606742203796	0.594476985181785	0.364867434726384	1.54929810405192	1.04264158881533	2.36665521300421	0.347135031376183	1.65286496862382	0.0624880431627233	4.76144675480085	2.25139999976116	0.226535458560363
638	12.55	10.7400000095367	tr	E1BLS8	E1BLS8_BOVIN	7	1	0.847227394580841	1.90546095371246	0.416869401931763	1.61435902118683	1.51356101036072	1.25089611609777	1.18159647782644	0.8978349997281	0.94460000524463	-0.0822245513887198	0.935026253036008	1.2162462969621	0.822201886655495	0.696591962250587	1.56667359109076	0.342750808757243	1.32732903295913	1.24445271828678	1.02848914666562	0.971510853334385	0.897834999728099	0.94460000524463	-0.08222455138872	0.935026253036008
639	12.52	32.8700006008148	sp	A4FUA8	CAZA1_BOVIN	8	1	0.758577585220337	0.920449614524841	1.49968504905701	1.0375280380249	1.22461605072021	0.893009066581726	1.25394304593404	0.0967881154162102	1.40417728426196	0.489725094459395	0.281187399009168	1.07347605625788	0.931553148456782	0.706655337860748	0.857447736406447	1.39703632914262	0.966512510434283	1.14079493769912	0.831885407574659	1.16811459242534	0.0967881154162103	1.40417728426196	0.489725094459395	0.281187399009168
640	12.49	40.2900010347366	sp	P52556	BLVRB_BOVIN	8	1	0.602559626102448	0.580764412879944	0.691830992698669	1.75388097763062	1.52756595611572	0.727774679660797	1.32442597548167	0.197700390587403	1.81982969797597	0.863803447467195	0.391651760296647	1.02610032757123	0.974563571543718	0.587232661282449	0.565991840441769	0.674233283149051	1.70926850962228	1.48871013396073	0.709262691089312	1.29073730891069	0.197700390587403	1.81982969797597	0.863803447467194	0.391651760296648
641	12.48	16.2300005555153	tr	F1MUZ9	F1MUZ9_BOVIN	7	1	0.794328212738037	0.465586096048355	0.416869401931763	0.337287306785584	0.469894111156464	0.753304769595464	0.408016939957937	0.15010192016612	0.54163594394477	-0.884604612934944	0.346701843870154	0.5806608547767	1.72217567582468	1.36797272659874	0.80182104961665	0.717922344002464	0.580867995510549	0.80924020844692	1.29732315068002	0.702676849319978	0.15010192016612	0.541635943944771	-0.884604612934943	0.346701843870154
642	12.46	9.22499969601631	tr	E1B9H5	E1B9H5_BOVIN	6	1	0.40926069021225	1.48593604564667	3.0478949546814	3.1332859992981	4.24619579315186	0.96506557861964	3.47579224904379	0.00804368744606475	3.60161249768675	1.84864296810179	0.117590511210505	2.22042891383171	0.450363438239658	0.184316051580324	0.669211266521676	1.37266045118362	1.41111745563208	1.91233133684264	0.434630252113886	1.56536974788611	0.00804368744606475	3.60161249768675	1.84864296810179	0.117590511210505
643	12.46	34.4399988651276	sp	Q5E9B7	CLIC1_BOVIN	9	1	2.65460610389709	3.37287306785584	2.72897791862488	3.16227793693542	2.77971291542053	2.34249305725098	2.89032292366028	0.519083508187131	1.23386616438992	0.303185916008932	0.669245732777754	2.61640799045563	0.382203388633536	1.01459944839674	1.28912351596529	1.04302460800452	1.20863334329778	1.06241569570213	0.895308784331854	1.10469121566815	0.519083508187131	1.23386616438992	0.303185916008932	0.669245732777754
644	12.45	32.7199995517731	sp	Q5E9E6	RL10A_BOVIN	8	1	0.928966403007507	0.839460015296936	0.369828194379807	0.15995579957962	0.246603906154633	0.922808806101481	0.258795966704687	0.00131168197216331	0.280443754972389	-1.83421663798882	0.0866506645494126	0.590802386403084	1.69261333910343	1.57238092530944	1.42088121953557	0.625976134983798	0.27074332003542	0.417405061032343	1.56195849464948	0.43804150535052	0.00131168197216332	0.280443754972389	-1.83421663798882	0.0866506645494126
645	12.45	18.3300003409386	sp	P23805	CONG_BOVIN	15	1	1.80301797389984	2.7542290687561	8.24138069152832	2.8840320110321	9.81747913360596	1.85241568088531	6.98096394538879	0.127544954448929	3.76857312180192	1.9140183856263	0.320661097018396	4.41668981313705	0.22641390776993	0.408228345250084	0.623595766350602	1.86596320778857	0.652984957751346	2.22281381508947	0.419412673123538	1.58058732687646	0.127544954448929	3.76857312180192	1.9140183856263	0.320661097018396
646	12.42	34.7799986600876	tr	F1MJQ1	F1MJQ1_BOVIN	7	1	0.539510607719421	0.515228629112244	0.373250186443329	0.356451094150543	0.15995579957962	0.684913078943888	0.296552360057831	0.117834905494618	0.432978094848333	-1.20763405666303	0.308098999566595	0.49073271950086	2.03776915673594	1.0993980761425	1.04991700907227	0.760597717680154	0.726365045544754	0.325952994824385	1.3956947473169	0.604305252683098	0.117834905494618	0.432978094848333	-1.20763405666303	0.308098999566595
647	12.36	24.9200001358986	sp	P79136	CAPZB_BOVIN	8	1	0.744732022285461	0.972747206687927	1.7378009557724	0.666806817054749	0.564936995506287	0.905826409657796	0.989848256111145	0.845460781657518	1.09275711721089	0.127972774537601	0.901851762116428	0.947837332884471	1.0550333536207	0.785717123020554	1.02628074769713	1.83343797029381	0.703503432414414	0.596027372953398	0.95567707477946	1.04432292522054	0.845460781657517	1.09275711721089	0.127972774537602	0.901851762116427
648	12.35	24.269999563694	sp	Q5E9G3	PSME2_BOVIN	7	1	0.648634374141693	0.16595870256424	1.31825697422028	0.625172674655914	0.478630095720291	0.604864358901978	0.807353248198828	0.598315584558694	1.33476743391598	0.416588392725872	0.734688078471884	0.706108803550403	1.41621233862526	0.918604003915938	0.235032762273716	1.86693179236956	0.88537725561906	0.677841847196465	0.856616368271638	1.14338363172836	0.598315584558694	1.33476743391598	0.416588392725872	0.734688078471884
649	12.34	38.1399989128113	tr	Q3ZBG1	Q3ZBG1_BOVIN	8	1	1.28233098983765	1.58489298820496	1.4060480594635	0.685488224029541	0.42461958527565	1.28907465934754	0.838718622922897	0.270526664682056	0.650636188401542	-0.620077027541384	0.465245410280312	1.06389664113522	0.939940931604938	1.20531538521388	1.4897057918275	1.32160212289344	0.644318439898541	0.399117328561697	1.21165403621544	0.788345963784558	0.270526664682056	0.650636188401542	-0.620077027541384	0.465245410280312
650	12.32	6.54499977827072	tr	E1BC50	E1BC50_BOVIN	7	1	0.990831971168518	1.11686301231384	0.981747925281525	1.14815402030945	1.09647798538208	1.03589832782745	1.07545997699102	0.56962158059315	1.03819066804224	0.0540714249848412	0.712844875266859	1.05567915240924	0.947257505007874	0.938573020891124	1.05795687047999	0.929968090248834	1.08759751264309	1.03864700072909	0.981262465459662	1.01873753454034	0.56962158059315	1.03819066804224	0.0540714249848412	0.712844875266858
651	12.32	17.059999704361	tr	G3N337	G3N337_BOVIN	7	1	1.44544005393982	1.54170000553131	0.325087308883667	0.244343101978302	0.401790797710419	1.32904668649038	0.323740402857463	0.0204110943770282	0.243588435341099	-2.03748245372889	0.153946754128278	0.82639354467392	1.21007721617015	1.74909407661233	1.86557605086283	0.393380745746194	0.295674020632283	0.486197889976208	1.60824911454844	0.391750885451562	0.0204110943770282	0.243588435341099	-2.03748245372889	0.153946754128278
652	12.31	11.3099999725819	tr	A4IFN7	A4IFN7_BOVIN	7	1	0.946237087249756	0.870963573455811	0.895364820957184	0.85506671667099	0.870963573455811	0.939066886901856	0.873798370361328	0.217328164043692	0.9304964135666	-0.103927505204389	0.409395321507858	0.906432628631592	1.1032259523906	1.04391331176842	0.960869617823304	0.987789707337525	0.943331792856853	0.960869617823304	1.03600296066077	0.963997039339228	0.217328164043692	0.9304964135666	-0.103927505204389	0.409395321507857
653	12.3	13.9300003647804	tr	G3MX26	G3MX26_BOVIN	7	1	1.22461605072021	1.38038396835327	0.824138104915619	0.465586096048355	0.253512889146805	1.20166667302449	0.51441236337026	0.032851902571379	0.428082408306729	-1.22403954449644	0.181472058992885	0.858039518197376	1.16544748673215	1.42722569852372	1.60876502664267	0.960489683094108	0.54261614549699	0.295455959510351	1.40047940396618	0.599520596033816	0.032851902571379	0.428082408306729	-1.22403954449644	0.181472058992885
654	12.27	18.469999730587	sp	Q3T0L2	ERP44_BOVIN	6	1	0.972747206687927	0.779830098152161	0.972747206687927	2.07014107704163	0.698232412338257	0.917525768280029	1.2470402320226	0.515422370075396	1.3591337433065	0.442687429108409	0.668842471142089	1.08228300015132	0.923972750066468	0.898791911682919	0.720541760374256	0.898791911682919	1.91275394397971	0.645147722213723	0.847768807374548	1.15223119262545	0.515422370075396	1.3591337433065	0.442687429108409	0.668842471142089
655	12.23	25.4799991846085	sp	P13135	CPNS1_BOVIN	7	1	1.36772894859314	1.34276497364044	0.625172674655914	0.140604704618454	0.0654636174440384	1.23683130741119	0.277080332239469	0.0142004123765379	0.22402435205123	-2.15827252923853	0.138279615727078	0.756955819825331	1.32108106419045	1.80688081493151	1.77390138033457	0.825903782337222	0.185750212807531	0.0864827453987265	1.63395441981884	0.36604558018116	0.0142004123765379	0.22402435205123	-2.15827252923853	0.138279615727078
656	12.21	32.1000009775162	tr	Q3T0Y1	Q3T0Y1_BOVIN	7	1	1.00925302505493	1.00925302505493	0.972747206687927	0.937561988830566	1	1.00616868336995	0.970103065172831	0.180996326140872	0.96415549520352	-0.0526622574898811	0.376922359827502	0.988135874271392	1.01200657322289	1.02137069540068	1.02137069540068	0.984426567252391	0.948818895500462	1.01200657322289	1.01824932134142	0.981750678658582	0.180996326140872	0.96415549520352	-0.0526622574898811	0.376922359827502
657	12.17	20.2299997210503	tr	Q32LF7	Q32LF7_BOVIN	7	1	3.31131100654602	3.66437602043152	5.05824708938599	5.15228700637817	5.1050500869751	2.65856234232585	5.10519472757975	0.0993608602161098	1.92028399947675	0.941319693413731	0.28630351308553	3.8818785349528	0.257607236031706	0.853017676037687	0.943969778404227	1.30304105186215	1.32726641495515	1.31509784270908	0.68486489682454	1.31513510317546	0.0993608602161097	1.92028399947675	0.941319693413731	0.28630351308553
658	12.17	8.91700014472008	sp	A6QNT8	SC24A_BOVIN	8	1	0.199526205658913	0.870963573455811	0.685488224029541	0.794328212738037	0.102801598608494	0.690163259704908	0.527539345125357	0.646653475043867	0.764368919537845	-0.387658977665966	0.773695829506421	0.608851302415133	1.64243715342859	0.327709253256832	1.43050293232675	1.1258713273839	1.30463416861748	0.168845164986443	1.13354977967073	0.866450220329274	0.646653475043867	0.764368919537845	-0.387658977665966	0.773695829506421
659	12.15	9.83199998736382	tr	F1N7D7	F1N7D7_BOVIN	9	1	0.937561988830566	0.758577585220337	1.67494297027588	0.954992592334747	1.87068200111389	0.898713191350301	1.50020585457484	0.156348576778479	1.66928211248441	0.739227794058295	0.3544503572978	1.19945952296257	0.83370883373378	0.781653712261054	0.632432833870634	1.3964147503193	0.796185760379801	1.55960410943543	0.749265126621823	1.25073487337818	0.156348576778479	1.66928211248441	0.739227794058295	0.354450357297801
660	12.14	54.5499980449677	sp	P61284	RL12_BOVIN	8	1	1.57036304473877	0.801678121089935	0.394457310438156	0.501187205314636	0.398107200860977	1.1240137219429	0.43125057220459	0.0918883928718548	0.383670202405675	-1.38206137193486	0.27452383988467	0.777632147073746	1.28595506726803	2.01941631483227	1.03092204213351	0.507254377178865	0.644504226324258	0.511947972263064	1.44543114141127	0.554568858588729	0.0918883928718547	0.383670202405675	-1.38206137193486	0.27452383988467
661	12.13	16.4599999785423	sp	Q2TBU0	HPT_BOVIN	7	1	3.40408205986023	2.51188588142395	15.13560962677	21.6770401000977	25.8225994110107	2.30532264709473	20.8784163792928	0.0224696258445148	9.05661357450539	3.17897170230736	0.159200609660663	11.5918695131938	0.0862673616936258	0.293661178292745	0.216693767865912	1.30570911012609	1.87002105876236	2.22764752325927	0.198874102617428	1.80112589738257	0.0224696258445149	9.05661357450539	3.17897170230736	0.159200609660662
662	12.11	22.8200003504753	sp	Q3SZN2	SC23B_BOVIN	18	1	1.28233098983765	1.09647798538208	0.963828980922699	1.191241979599	0.474242001771927	1.12626965840658	0.876437654097875	0.362786349059443	0.778177452935953	-0.361828914896212	0.54183094478718	1.00135365625223	0.998648173655956	1.2805975010238	1.09499573755578	0.962526051515135	1.18963162730885	0.47360090894048	1.12474713741185	0.875252862588154	0.362786349059443	0.778177452935953	-0.361828914896213	0.54183094478718
663	12.1	20.9600001573563	tr	Q5E949	Q5E949_BOVIN	6	1	0.879022479057312	0.751622915267944	0.862978518009186	2.26986503601074	1.69044101238251	0.876881798108419	1.60776152213415	0.212546001656524	1.83349856913709	0.874599140170316	0.406834903433456	1.24232166012128	0.804944510025185	0.707564318705912	0.605014739254056	0.694649820341165	1.82711539923496	1.36071121243872	0.705841189328384	1.29415881067162	0.212546001656524	1.83349856913709	0.874599140170316	0.406834903433455
664	12.06	38.4600013494492	sp	Q3SZ19	PSMD9_BOVIN	6	1	1.02801597118378	0.586138188838959	0.337287306785584	0.13182570040226	0.0711213499307632	0.87138472000758	0.180078119039536	0.022067469167428	0.206657421119307	-2.27468692270753	0.158513945191672	0.525731419523558	1.9021119203913	1.95540143314131	1.11490043598715	0.641558206833538	0.250747236149071	0.135280767497626	1.65747126317325	0.342528736826745	0.022067469167428	0.206657421119307	-2.27468692270753	0.158513945191672
665	12.04	10.980000346899	tr	F1MHQ8	F1MHQ8_BOVIN	9	1	0.398107200860977	0.963828980922699	2.1677041053772	2.20800495147705	2.91071701049805	0.787312060594559	2.42880868911743	0.00689494349331614	3.08493774029482	1.62524137343489	0.110603306763981	1.608060374856	0.621867198294437	0.247569809620256	0.599373628001381	1.34802407874227	1.37308585299528	1.81007943234638	0.489603545305358	1.51039645469464	0.00689494349331613	3.08493774029482	1.62524137343489	0.110603306763981
666	12.04	69.7000026702881	sp	Q76I81	RS12_BOVIN	15	1	0.801678121089935	0.85506671667099	0.353183209896088	0.192309200763702	0.322106897830963	0.885581612586975	0.289199769496918	0.00171385547338966	0.326564785657759	-1.61455886521238	0.0866506645494126	0.587390691041946	1.70244441263811	1.36481243798378	1.45570355422934	0.601274782325188	0.327395724339065	0.548369088484518	1.50765346828374	0.492346531716257	0.00171385547338967	0.326564785657759	-1.61455886521238	0.0866506645494126
667	12.03	51.7199993133545	tr	G8JKX4	G8JKX4_BOVIN	47	1	0.539510607719421	0.428548514842987	0.272897809743881	0.394457310438156	0.847227394580841	0.656019707520803	0.504860838254293	0.57402677571156	0.769581816622915	-0.377853382808848	0.716985036414248	0.580440272887548	1.72283014585677	0.929485138988528	0.738316300333648	0.470156573365045	0.67958294567644	1.45962889577957	1.13021052839298	0.869789471607017	0.574026775711561	0.769581816622915	-0.377853382808848	0.716985036414249
668	12	52.3400008678436	tr	G5E604	G5E604_BOVIN	43	1	0.779830098152161	2.96483111381531	7.72680616378784	3.73250198364258	5.91561698913574	1.58155373732249	5.79164171218872	0.0463586917583641	3.6619948949656	1.87262977993565	0.203482211790121	3.68659772475561	0.271252812121315	0.211531107100615	0.804218777087174	2.09591790064376	1.01245165931144	1.6046277437357	0.429000898769701	1.5709991012303	0.0463586917583641	3.6619948949656	1.87262977993565	0.203482211790121
669	11.98	32.5300008058548	sp	P37980	IPYR_BOVIN	6	1	0.765596628189087	0.698232412338257	0.440554887056351	0.299226492643356	0.0717794299125671	0.821276346842448	0.270520269870758	0.0183387631936646	0.329390065732228	-1.60213105025106	0.145074005595498	0.545898308356603	1.83184300938841	1.40245283135951	1.27905216347024	0.807027390106075	0.548135958772543	0.131488646903221	1.50444933473939	0.495550665260613	0.0183387631936646	0.329390065732228	-1.60213105025106	0.145074005595498
670	11.95	41.0899996757507	sp	Q2KIS7	TETN_BOVIN	7	1	0.383707314729691	1.21338903903961	2.46603894233704	0.559757590293884	0.928966403007507	0.865698784589767	1.31825431187948	0.532296589070009	1.52276326979501	0.606691676533909	0.681798570324159	1.09197654823462	0.915770582817627	0.351387871241396	1.11118598746582	2.25832591947495	0.51260953470002	0.850720104300179	0.792781480508282	1.20721851949172	0.532296589070009	1.52276326979501	0.606691676533909	0.681798570324159
671	11.94	44.879999756813	sp	Q3SYR5	APOC4_BOVIN	8	1	4.24619579315186	4.20726585388184	20.1372394561768	13.55189037323	26.7916793823242	3.15115388234457	20.1602697372437	0.0386577266525082	6.39774206210575	2.67756282846136	0.187215084986928	11.6557118097941	0.0857948460221636	0.364301714253423	0.360961726108099	1.72767135845413	1.16268234788051	2.29858800728168	0.270352762127895	1.7296472378721	0.0386577266525082	6.39774206210575	2.67756282846136	0.187215084986928
672	11.92	33.1999987363815	tr	A3KLR9	A3KLR9_BOVIN	10	1	1.06659603118896	1.49968504905701	0.847227394580841	0.554625689983368	1.6595870256424	1.18876036008199	1.02048003673554	0.678222510724056	0.858440499029723	-0.220209954520929	0.792606879338423	1.10462019840876	0.905288533959933	0.965577157402537	1.35764767946245	0.766985245970784	0.50209627778156	1.50240510542273	1.07617112360831	0.923828876391693	0.678222510724056	0.858440499029723	-0.220209954520928	0.792606879338423
673	11.9	8.56399983167648	tr	E1BBQ3	E1BBQ3_BOVIN	8	1	0.457088202238083	1.07646501064301	1.10662400722504	0.698232412338257	0.698232412338257	0.844517737627031	0.834362943967185	0.968213105203948	0.987975630105319	-0.0174526388666966	0.980720000732605	0.839440340797108	1.19126988708981	0.544515411070244	1.28236035168483	1.31828785613784	0.831783247008639	0.831783247008639	1.00604854994829	0.993951450051707	0.968213105203948	0.987975630105319	-0.0174526388666964	0.980720000732605
674	11.84	9.7460001707077	tr	A5PKI0	A5PKI0_BOVIN	7	1	1.08642601966858	0.895364820957184	1.13762700557709	1.07646501064301	0.946237087249756	0.993930280208588	1.05344303448995	0.493030464123964	1.05987618595227	0.0838957399340181	0.651943857145714	1.02368665734927	0.976861418306844	1.06128766245891	0.874647348902288	1.1113039301722	1.05155713705442	0.924342503105333	0.97093214322268	1.02906785677732	0.493030464123963	1.05987618595227	0.0838957399340181	0.651943857145713
675	11.81	20.2900007367134	sp	P11017	GBB2_BOVIN	8	1	1.28233098983765	0.990831971168518	1.0375280380249	1.02801597118378	0.903649389743805	1.09105432033539	0.989731132984162	0.410575835787973	0.907132774727402	-0.140614365058043	0.583011740753233	1.04039272665978	0.961175500727059	1.23254513125503	0.952363416024279	0.997246531466946	0.988103765857984	0.868565654668703	1.04869468266879	0.951305317331211	0.410575835787972	0.907132774727402	-0.140614365058043	0.583011740753232
676	11.81	4.74799983203411	tr	E1BGF3	E1BGF3_BOVIN	7	1	0.53456437587738	0.564936995506287	0.920449614524841	1.97696995735168	1.7378009557724	0.699833790461222	1.54507350921631	0.101384842435794	2.20777208856696	1.14259124835466	0.288675194553544	1.12245364983876	0.890905384060754	0.476246280596235	0.503305410951657	0.820033517336827	1.76129317913097	1.54821622792356	0.623485691869549	1.37651430813045	0.101384842435794	2.20777208856696	1.14259124835466	0.288675194553543
677	11.81	15.4499992728233	sp	P38657	PDIA3_BOVIN	6	1	0.591561615467072	0.772680580615997	1.48593604564667	1.14815402030945	2.22843503952026	0.78808073202769	1.62084170182546	0.10737401290403	2.05669500084734	1.04032786416425	0.298667289794047	1.20446121692657	0.830246740988225	0.491142103335266	0.641515533881321	1.23369355921508	0.953251133514449	1.85015092906566	0.654301459401604	1.3456985405984	0.10737401290403	2.05669500084734	1.04032786416425	0.298667289794047
678	11.8	16.3699999451637	tr	D3JUI8	D3JUI8_BOVIN	7	1	2.22843503952026	1.5995579957962	0.42461958527565	1.45881402492523	0.444631308317184	1.60933101177215	0.776021639506021	0.165875365301245	0.48220138295321	-1.05229230629268	0.364257101182241	1.19267632563909	0.838450448376392	1.86843235806342	1.34115011877937	0.356022481663766	1.22314327329633	0.372801319820725	1.34934430840639	0.650655691593606	0.165875365301245	0.48220138295321	-1.05229230629268	0.364257101182241
679	11.78	30.0300002098084	sp	Q0VC53	DOHH_BOVIN	6	1	0.580764412879944	0.356451094150543	0.390840888023376	0.244343101978302	0.144544005393982	0.645738502343496	0.259909331798553	0.16714911822949	0.402499356713744	-1.31294161741572	0.366189906719691	0.452823917071024	2.20836391873522	1.28253917468951	0.78717373511575	0.863118915077256	0.539598490200723	0.319205766181539	1.42602560951349	0.573974390486506	0.16714911822949	0.402499356713744	-1.31294161741572	0.366189906719691
680	11.73	11.7600001394749	sp	P98140	FA12_BOVIN	6	1	1.28233098983765	2.07014107704163	4.01790809631348	2.22843503952026	6.72976589202881	1.45082402229309	4.32536967595418	0.152711193936413	2.98131931198502	1.57595090238261	0.349942459996006	2.88809684912364	0.346248776353687	0.444005536111699	0.716783814805169	1.39119576185012	0.771592905617571	2.33017320526176	0.502346042423518	1.49765395757648	0.152711193936413	2.98131931198502	1.57595090238261	0.349942459996006
681	11.73	38.6999994516373	sp	Q3T168	CYBP_BOVIN	8	1	1.10662400722504	1.00925302505493	0.862978518009186	0.255858600139618	0.188799098134041	1.03862567742666	0.435878738760948	0.10320792719971	0.419668749034686	-1.25267705909101	0.292050137429483	0.737252208093803	1.35638793485006	1.50101145181547	1.36893862639543	1.17053364986245	0.347043518257004	0.256084818819586	1.40877933768699	0.591220662313012	0.10320792719971	0.419668749034686	-1.25267705909101	0.292050137429483
682	11.72	32.8700006008148	tr	Q17QG8	Q17QG8_BOVIN	14	1	0.990831971168518	1.92309200763702	0.981747925281525	6.42687702178955	2.33345794677734	1.30464132626851	3.24736096461614	0.35692494784191	2.48908332062738	1.31561452451099	0.537425067822804	2.27600114544233	0.439367089951818	0.435338959803536	0.844943339105078	0.431347728997179	2.82375825454188	1.02524462760051	0.573216462953477	1.42678353704652	0.35692494784191	2.48908332062738	1.31561452451099	0.537425067822804
683	11.72	21.8999996781349	tr	E1BEN4	E1BEN4_BOVIN	6	1	0.895364820957184	0.887156009674072	0.85506671667099	0.772680580615997	0.698232412338257	0.927506943543752	0.775326569875081	0.0615469132781349	0.835925353736727	-0.258553976267831	0.226535458560363	0.851416756709417	1.17451294224562	1.05161757024564	1.04197621515318	1.00428692521355	0.907523342155348	0.820083004986663	1.08936890921481	0.910631090785186	0.0615469132781347	0.835925353736727	-0.258553976267831	0.226535458560363
684	11.71	12.610000371933	tr	F1MK08	F1MK08_BOVIN	6	1	2.55858588218689	1.85353195667267	3.01995205879211	2.77971291542053	1.38038396835327	1.80403927961985	2.39334964752197	0.436654490722428	1.32666160574192	0.407800426491264	0.605572458491288	2.09869446357091	0.4764867003549	1.21913214457786	0.883183326037322	1.43896699172384	1.32449623500263	0.657734602303452	0.859600723656694	1.14039927634331	0.436654490722428	1.32666160574192	0.407800426491264	0.605572458491288
685	11.69	11.7499999701977	tr	B0JYL0	B0JYL0_BOVIN	7	1	0.630957424640656	0.685488224029541	1.06659603118896	0.246603906154633	0.519995987415314	0.772148549556732	0.611065308252969	0.590802543646739	0.791383094099916	-0.33755184878161	0.731416532885893	0.691606928904851	1.44590801249416	0.912306395830602	0.991152915594703	1.54219974759058	0.356566563821341	0.751866364668613	1.11645577463982	0.88354422536018	0.590802543646739	0.791383094099916	-0.33755184878161	0.731416532885893
686	11.66	22.0899999141693	sp	Q3B7N2	ACTN1_BOVIN	19	1	0.363078087568283	0.380189388990402	0.369828194379807	0.416869401931763	0.313328593969345	0.581089158852895	0.366675396760305	0.41404698644734	0.631014003916618	-0.664256071998283	0.585819726135089	0.4738822778066	2.11022873577078	0.766177813715291	0.802286573682682	0.780422083078491	0.879689791019986	0.661195002732768	1.22623104105625	0.773768958943748	0.41404698644734	0.631014003916618	-0.664256071998282	0.585819726135089
687	11.66	22.2200006246567	tr	F1N4Y5	F1N4Y5_BOVIN	10	1	0.16595870256424	0.452897608280182	2.18776202201843	2.14783000946045	1.9952620267868	0.539618770281474	2.11028468608856	0.0188293950738316	3.91069548041815	1.96742520009667	0.147020385919474	1.32495172818502	0.754744477649649	0.125256414278261	0.341821968790201	1.65120130453004	1.62106283857047	1.50591299618138	0.407274286906037	1.59272571309396	0.0188293950738316	3.91069548041815	1.96742520009667	0.147020385919474
688	11.65	18.6700001358986	tr	G3X7D2	G3X7D2_BOVIN	5	1	0.636795520782471	0.787045776844025	0.529663383960724	0.216770395636559	0.529663383960724	0.807947099208832	0.425365721186002	0.0613003104857379	0.526477193373841	-0.925557058829373	0.226535458560363	0.616656410197417	1.62164859306313	1.0326585603458	1.27631167669539	0.858927881396963	0.351525407101763	0.858927881396963	1.31020627670144	0.689793723298563	0.0613003104857379	0.526477193373841	-0.925557058829373	0.226535458560363
689	11.63	9.67399999499321	tr	E1BEP7	E1BEP7_BOVIN	6	1	1.1587769985199	0.570164322853088	0.448745399713516	0.824138104915619	0.214782997965813	0.909647107124329	0.495888834198316	0.173027494298159	0.545144188679906	-0.875290226868043	0.373274935444104	0.702767970661323	1.42294475808135	1.64887565582914	0.811312334448806	0.63853991423547	1.17270299632478	0.305624341080452	1.29437758278643	0.705622417213568	0.173027494298159	0.545144188679906	-0.875290226868043	0.373274935444104
690	11.62	30.2199989557266	sp	Q5E983	EF1B_BOVIN	11	1	0.602559626102448	0.253512889146805	0.398107200860977	0.444631308317184	0.660693526268005	0.618690838416418	0.501144011815389	0.65059947577887	0.810007164641555	-0.303993425967721	0.776153581162061	0.559917425115903	1.785977637315	1.07615801736786	0.452768350787311	0.711010557991776	0.794101573504602	1.17998386303345	1.10496800182339	0.895031998176609	0.650599475778869	0.810007164641555	-0.303993425967721	0.776153581162061
691	11.6	8.04599970579147	sp	F1MH24	AAK1_BOVIN	6	1	0.731139123439789	1.45881402492523	1.85353195667267	1.20226395130157	0.809095919132233	1.06331771612167	1.28829727570216	0.580945751765135	1.2115826306375	0.276892800782437	0.722406226513272	1.17580749591192	0.85047935438142	0.621818729666069	1.24069121008097	1.5763906618363	1.02250066909901	0.688119374936223	0.904329764709487	1.09567023529051	0.580945751765135	1.2115826306375	0.276892800782437	0.722406226513272
692	11.57	20.3199997544289	tr	Q17QP9	Q17QP9_BOVIN	9	1	1.25892496109009	0.954992592334747	0.373250186443329	0.809095919132233	0.359749287366867	1.07130585114161	0.514031797647476	0.0420324219273229	0.479817968976563	-1.05944090793556	0.196251379522572	0.792668824394544	1.26156090567056	1.58821051408409	1.2047813196945	0.470877843251152	1.02072378051481	0.453845636784884	1.35151757981638	0.648482420183617	0.0420324219273228	0.479817968976563	-1.05944090793556	0.196251379522572
693	11.56	20.1399996876717	sp	Q6Q137	SEPT7_BOVIN	9	1	2.65460610389709	2.55858588218689	1.191241979599	1.8197009563446	0.349945187568665	2.07106399536133	1.12029604117075	0.240727253205763	0.5409277760996	-0.886492114548307	0.434031172277598	1.59568001826604	0.626692061411321	1.66362057148634	1.60344546080561	0.7465418918346	1.14039214348375	0.219307870978378	1.29791936456776	0.702080635432243	0.240727253205763	0.5409277760996	-0.886492114548307	0.434031172277598
694	11.48	32.1200013160706	sp	Q1RMJ6	RHOC_BOVIN	7	1	0.946237087249756	1.06659603118896	0.53456437587738	0.325087308883667	0.387257605791092	1.00427770614624	0.415636430184046	0.00310849776600809	0.413866032911342	-1.27276424728861	0.0876229255483768	0.709957068165142	1.40853587468953	1.332808883353	1.50233877373112	0.752953100754306	0.45789713696892	0.545466230503127	1.41456117725788	0.585438822742118	0.0031084977660081	0.413866032911342	-1.27276424728861	0.0876229255483768
695	11.47	16.1400005221367	tr	Q2KIW4	Q2KIW4_BOVIN	6	1	1.9952620267868	3.49945211410522	7.94328212738037	0.619441092014313	2.42102909088135	2.16490471363067	3.66125077009201	0.574569040639365	1.69118333340033	0.758033064153969	0.717205530677145	2.91307774186134	0.343279544390408	0.684932639494855	1.20129032734609	2.7267662696516	0.21264145584337	0.831089763273673	0.743167503743784	1.25683249625622	0.574569040639365	1.69118333340033	0.758033064153969	0.717205530677145
696	11.45	23.0399996042252	sp	Q5E988	RS5_BOVIN	12	1	0.946237087249756	0.903649389743805	0.717794299125671	0.304789513349533	0.340408205986023	0.949962158997854	0.454330672820409	0.0586986642147771	0.478261863924872	-1.06412733789301	0.224820469775738	0.702146415909131	1.42420437866255	1.347635002914	1.28698141764887	1.0222857837938	0.434082559482832	0.484810857497957	1.35294026640847	0.647059733591528	0.0586986642147771	0.478261863924872	-1.06412733789301	0.224820469775738
697	11.44	13.3200004696846	tr	F1MET0	F1MET0_BOVIN	9	1	0.380189388990402	0.698232412338257	1.4060480594635	1.05681800842285	1.69044101238251	0.692807267109553	1.38443569342295	0.0541002947168435	1.99829845780765	0.998772074342692	0.217845334578501	1.03862148026625	0.96281467213989	0.366051921911859	0.672268411162903	1.35376370138528	1.01751988429118	1.62758140910889	0.667045001738218	1.33295499826178	0.0541002947168435	1.99829845780765	0.998772074342692	0.217845334578501
698	11.42	17.059999704361	tr	F1MSB7	F1MSB7_BOVIN	9	1	0.325087308883667	0.549540877342224	0.963828980922699	0.349945187568665	0.260615289211273	0.624876062075297	0.524796485900879	0.753292912634126	0.839840918466231	-0.251812014466042	0.84693738512293	0.574836273988088	1.73962577737522	0.565530262431566	0.955995475945924	1.67670174019441	0.608773668962854	0.453373075090027	1.0870505052509	0.912949494749098	0.753292912634126	0.839840918466231	-0.251812014466042	0.84693738512293
699	11.42	18.979999423027	sp	Q9XSC9	TCO2_BOVIN	6	1	0.946237087249756	2.0892961025238	4.92039489746094	1.57036304473877	6.98232412338257	1.34517772992452	4.49102735519409	0.178812768738362	3.33861262737831	1.73924871005848	0.376235879287475	2.91810254255931	0.342688437234613	0.324264508683051	0.715977616294249	1.68616243798805	0.538145257692518	2.39276174210751	0.460976854070638	1.53902314592936	0.178812768738362	3.33861262737831	1.73924871005848	0.376235879287475
700	11.41	30.1400005817413	tr	G3N3Q3	G3N3Q3_BOVIN	7	1	0.912010788917542	1.4060480594635	8.39459991455078	5.7016429901123	2.3550488948822	1.10601961612701	5.48376393318176	0.128045699516302	4.95810730046944	2.309789493728	0.320704955206627	3.29489177465439	0.303500105130128	0.276795370316285	0.426735733865185	2.54776195659152	1.73044924691354	0.714757587183339	0.335677069770532	1.66432293022947	0.128045699516302	4.95810730046944	2.309789493728	0.320704955206627
701	11.38	55.7799994945526	sp	O46375	TTHY_BOVIN	13	1	0.879022479057312	1.16949903964996	3.1332859992981	1.30617094039917	2.39883303642273	1.01617383956909	2.27942999204	0.13709304817914	2.24314964947985	1.16552587158806	0.331900577134931	1.64780191580455	0.606869060175686	0.533451545738813	0.709732783068739	1.90149432965567	0.792674731028837	1.45577755033225	0.616684462994413	1.38331553700559	0.13709304817914	2.24314964947985	1.16552587158806	0.331900577134931
702	11.37	13.8099998235703	sp	Q9GMB8	SYSC_BOVIN	7	1	0.554625689983368	1.13762700557709	1.78648805618286	0.862978518009186	0.31045588850975	0.897417565186819	0.986640820900599	0.861614647588615	1.09942223015794	0.136745555867585	0.911832878532797	0.942029193043709	1.06153822767316	0.58875637196695	1.20763455525343	1.89642536491963	0.916084686527485	0.329560793659337	0.952643051631183	1.04735694836882	0.861614647588614	1.09942223015794	0.136745555867585	0.911832878532797
703	11.36	15.9500002861023	tr	F6RWK1	F6RWK1_BOVIN	6	1	0.496592313051224	0.218776196241379	0.642687678337097	0.642687678337097	0.809095919132233	0.571789503097534	0.698157091935476	0.639908510008499	1.22100368781409	0.288067557723404	0.768438816978975	0.634973297516505	1.57486937468265	0.782068025527193	0.34454393137011	1.01214914209899	1.01214914209899	1.27422038422207	0.900493777193318	1.09950622280668	0.639908510008499	1.22100368781409	0.288067557723404	0.768438816978975
704	11.36	8.70100036263466	sp	A2VDN6	SF3A1_BOVIN	6	1	0.816582381725311	0.879022479057312	0.679203629493713	1.11686301231384	1.20226395130157	0.898534953594208	0.999443531036374	0.604729989893075	1.11230345245727	0.15355042981699	0.739531468492407	0.948989242315291	1.05375272490998	0.860475909856532	0.926272332563773	0.715712675347752	1.17689744257688	1.26688891474508	0.946833655776763	1.05316634422324	0.604729989893075	1.11230345245727	0.15355042981699	0.739531468492406
705	11.34	14.5099997520447	sp	Q0IIG5	PFKAM_BOVIN	9	1	1.0375280380249	0.679203629493713	0.428548514842987	0.515228629112244	0.478630095720291	0.905577222506204	0.474135746558507	0.0569253190253939	0.52357295962715	-0.93353750489828	0.221549324915039	0.689856484532356	1.44957686478498	1.50397664048665	0.984557867792075	0.621214012554356	0.74686350083599	0.693811113545954	1.31270379102123	0.687296208978767	0.0569253190253939	0.52357295962715	-0.93353750489828	0.221549324915039
706	11.34	15.1600003242493	tr	A4FV12	A4FV12_BOVIN	8	1	0.625172674655914	0.394457310438156	0.794328212738037	1.41905701160431	1.12719798088074	0.673209995031357	1.11352773507436	0.156043898358217	1.65405704504208	0.726008990966353	0.3544503572978	0.89336886505286	1.11935846336086	0.69979232443804	0.44153912887351	0.889138007614624	1.58843347593085	1.26173859978212	0.753563305557468	1.24643669444253	0.156043898358217	1.65405704504208	0.726008990966353	0.354450357297801
707	11.31	6.08800016343594	tr	G3X7C0	G3X7C0_BOVIN	7	1	1	1.48593604564667	0.847227394580841	3.34194993972778	3.10455989837646	1.16197868188222	2.43124574422836	0.248790075779439	2.09233248607464	1.06511212400221	0.444332730968561	1.79661221305529	0.556603140473711	0.556603140473711	0.827076669550025	0.471569428519056	1.86013983175841	1.72800778922508	0.646760983499149	1.35323901650085	0.248790075779439	2.09233248607464	1.06511212400221	0.444332730968561
708	11.29	29.4400006532669	tr	G5E5K1	G5E5K1_BOVIN	7	1	0.570164322853088	0.765596628189087	0.492039501667023	0.265460610389709	0.115877702832222	0.778586983680725	0.291125938296318	0.0430187781203743	0.373915753022272	-1.41921484185559	0.196858665420829	0.534856460988521	1.86966050321576	1.06601371478118	1.4314057771203	0.919946822288798	0.496321218405186	0.216651964188779	1.45569333170575	0.544306668294254	0.0430187781203743	0.373915753022272	-1.41921484185559	0.196858665420828
709	11.29	22.7699995040894	tr	Q3ZC35	Q3ZC35_BOVIN	8	1	1.75388097763062	1.61435902118683	0.285759091377258	2.1677041053772	0.946237087249756	1.45607999960582	1.1332334280014	0.630767142594843	0.778276899832556	-0.361644558002608	0.761190379463685	1.29465671380361	0.772405525988484	1.35470735904798	1.24693982889407	0.220721901281242	1.67434662970127	0.730878755086959	1.12468423797684	0.875315762023158	0.630767142594843	0.778276899832556	-0.361644558002608	0.761190379463685
710	11.27	36.3099992275238	sp	P07456	IGF2_BOVIN	6	1	0.963828980922699	1.01859104633331	0.801678121089935	0.990831971168518	0.685488224029541	0.994140009085336	0.825999438762665	0.196217555600763	0.830868319566607	-0.267308245763637	0.391651760296647	0.910069723924001	1.09881690788288	1.05907158054539	1.11924506392916	0.880897474133402	1.08874292279089	0.75322605071827	1.09237785078581	0.907622149214189	0.196217555600763	0.830868319566607	-0.267308245763637	0.391651760296648
711	11.26	43.9200013875961	sp	Q5E946	PARK7_BOVIN	7	1	0.144544005393982	0.208929598331451	0.149968504905701	0.544502675533295	0.113762699067593	0.451157867908478	0.269411293168863	0.596992080515697	0.597155258352972	-0.743822018782569	0.734524606364308	0.36028458053867	2.77558367472978	0.40119398165159	0.579901582296626	0.416250133939897	1.5113127370569	0.315757890325208	1.25222641289267	0.747773587107335	0.596992080515697	0.597155258352972	-0.743822018782569	0.734524606364308
712	11.24	29.8400014638901	tr	F1MM83	F1MM83_BOVIN	6	1	1.11686301231384	1.34276497364044	1.0375280380249	1.72186899185181	0.42461958527565	1.15320932865143	1.06133887171745	0.832357542876568	0.920334968984852	-0.119769048784774	0.894875625866749	1.10727410018444	0.9031187488567	1.0086599263252	1.21267622300275	0.937011023604795	1.55505216961635	0.383481908594196	1.04148496606155	0.958515033938448	0.832357542876568	0.920334968984852	-0.119769048784774	0.894875625866749
713	11.23	36.2300008535385	tr	A5PJB5	A5PJB5_BOVIN	7	1	1.29419600963593	1.2705739736557	0.0809095874428749	0.337287306785584	0.0492039509117603	1.18825666109721	0.155800281713406	0.00141799231236423	0.131116691211766	-2.93107674193138	0.0866506645494126	0.672028471405308	1.48803219290524	1.92580532626777	1.89065497626722	0.12039607082968	0.501894370755256	0.0732170629748287	1.76816416514675	0.231835834853255	0.00141799231236423	0.131116691211766	-2.93107674193138	0.0866506645494126
714	11.21	13.6999994516373	tr	E1BE92	E1BE92_BOVIN	7	1	0.862978518009186	1.06659603118896	0.954992592334747	0.580764412879944	0.613762021064758	0.976524849732715	0.71650634209315	0.148951133801252	0.733730782467302	-0.446677282562048	0.345263798326542	0.846515595912932	1.18131314393746	1.01944786625992	1.25998391091505	1.12814530168795	0.686064634466201	0.72504514273342	1.15358164037081	0.846418359629189	0.148951133801252	0.733730782467302	-0.446677282562048	0.345263798326542
715	11.2	35.3199988603592	tr	F6Q751	F6Q751_BOVIN	8	1	0.831763684749603	0.870963573455811	0.824138104915619	0.912010788917542	0.73790431022644	0.900909086068471	0.8246844013532	0.346329374967116	0.915391368680815	-0.127539406204295	0.52893450491473	0.862796743710836	1.15902152771122	0.9640320165932	1.00946553148758	0.955193805404332	1.05704013786033	0.855246980943344	1.044173025264	0.955826974736	0.346329374967115	0.915391368680815	-0.127539406204295	0.52893450491473
716	11.18	18.5399994254112	tr	F1N5J8	F1N5J8_BOVIN	5	1	0.613762021064758	0.440554887056351	0.452897608280182	3.10455989837646	1.41905701160431	0.684772302707036	1.65883817275365	0.334932846745601	2.42246680567532	1.27647689696514	0.517305265301417	1.17180523773034	0.853384135692113	0.523774771866993	0.37596255151552	0.386495633999208	2.64938216558039	1.21100074134578	0.584373819691542	1.41562618030846	0.334932846745601	2.42246680567532	1.27647689696514	0.517305265301418
717	11.17	19.9499994516373	sp	Q2YDE9	TES_BOVIN	6	1	1.64437198638916	0.824138104915619	0.672976672649384	0.478630095720291	0.794328212738037	1.15617003043493	0.648644993702571	0.168816964646579	0.561029067202654	-0.833852575349617	0.368745197844048	0.902407512068748	1.10814680355167	1.82220556056706	0.913266006647375	0.745756948661254	0.530392410656071	0.880232269916568	1.2812061235887	0.718793876411298	0.168816964646579	0.561029067202654	-0.833852575349617	0.368745197844048
718	11.16	7.24999979138374	tr	F1MKU9	F1MKU9_BOVIN	6	1	0.972747206687927	1.04712903499603	1.11686301231384	1.18032097816467	0.928966403007507	1.00662541389465	1.07538346449534	0.46212438290725	1.06830549840249	0.0953242668811993	0.62671225095513	1.041004439195	0.960610697081461	0.934431372300533	1.00588335224177	1.0728705568033	1.13382895761464	0.892375063958298	0.966975140541256	1.03302485945874	0.462124382907251	1.06830549840249	0.0953242668811993	0.62671225095513
719	11.15	18.019999563694	tr	F1MZR1	F1MZR1_BOVIN	7	1	1.02801597118378	0.946237087249756	1.18032097816467	0.954992592334747	1.01859104633331	0.991417686144512	1.05130153894424	0.473190216320956	1.06040224381372	0.0846116280672391	0.63556576315438	1.02135961254438	0.979087079338132	1.00651715473928	0.926448506116784	1.15563701919277	0.935020908018579	0.997289332594452	0.970684246731399	1.0293157532686	0.473190216320957	1.06040224381372	0.0846116280672388	0.635565763154381
720	11.1	8.23699980974197	tr	F1MK61	F1MK61_BOVIN	7	1	0.824138104915619	1.29419600963593	0.452897608280182	0.398107200860977	0.816582381725311	1.03944470485052	0.55586239695549	0.0636156517211396	0.534768607085674	-0.903013318556974	0.226535458560363	0.797653550903003	1.25367711190896	1.03320307918473	1.62250391560447	0.567787365539172	0.499097885805548	1.02373064195712	1.30312803556605	0.696871964433948	0.0636156517211396	0.534768607085674	-0.903013318556974	0.226535458560363
721	11.1	20.0000002980232	sp	Q5E966	EIF3I_BOVIN	7	1	1.01859104633331	1.04712903499603	1.1587769985199	0.879022479057312	0.937561988830566	1.02190669377645	0.991787155469259	0.758899022519022	0.970526136592881	-0.0431610291661481	0.847012511758567	1.00684692462285	0.993199636950356	1.01166425741913	1.04000817739823	1.15089689423639	0.873044807070924	0.931186226924972	1.01495735725591	0.985042642744095	0.758899022519022	0.970526136592881	-0.0431610291661481	0.847012511758568
722	11.1	26.3200014829636	sp	Q2KIV9	C1QB_BOVIN	10	1	5.49540901184082	7.79830121994019	11.8032102584839	10.8642597198486	12.3594703674316	4.76457007726034	11.6756467819214	0.0681362352080802	2.45051423162926	1.29308452538115	0.235857282802274	8.22010842959085	0.121652896499539	0.668532423740103	0.948685931181609	1.43589471593763	1.32166866324285	1.50356536939827	0.57962375047375	1.42037624952625	0.0681362352080802	2.45051423162926	1.29308452538115	0.235857282802274
723	11.1	9.94599983096123	sp	A4IF63	TRIM2_BOVIN	6	1	0.963828980922699	0.920449614524841	0.772680580615997	0.73790431022644	0.711213529109955	0.961426198482513	0.740599473317464	0.00205295784508185	0.770313389094664	-0.376482593351839	0.0875184855262065	0.851012835899989	1.17507040765425	1.13256691352182	1.0815931037649	0.907954084850963	0.867089518627612	0.835725971580453	1.12974347498032	0.870256525019676	0.00205295784508184	0.770313389094664	-0.376482593351839	0.0875184855262064
724	11.05	19.820000231266	tr	A0A140T879	A0A140T879_BOVIN	8	1	0.920449614524841	0.691830992698669	5.24807500839233	3.28095293045044	6.66806697845459	0.870760202407837	5.06569830576579	0.0495324827283045	5.81755837227983	2.54041378143228	0.209292065954673	2.96822925408681	0.336901200816328	0.310100580424345	0.233078692202134	1.76808277230154	1.1053569820906	2.24647977216505	0.293360157814269	1.70663984218573	0.0495324827283046	5.81755837227983	2.54041378143228	0.209292065954673
725	11.05	24.8600006103516	tr	E1BB17	E1BB17_BOVIN	8	1	1.34276497364044	1.02801597118378	0.288403213024139	1.25892496109009	1.11686301231384	1.12359364827474	0.888063728809356	0.52651368244904	0.790378025163247	-0.339385258578034	0.676493203341654	1.00582868854205	0.994205088193998	1.334983769042	1.02205870929561	0.286731941840096	1.2516296019702	1.1103908896581	1.1170825221772	0.882917477822797	0.52651368244904	0.790378025163247	-0.339385258578034	0.676493203341654
726	11.05	28.5100013017654	sp	Q5E995	RS6_BOVIN	8	1	1.07646501064301	0.772680580615997	0.280543386936188	0.366437613964081	0.0903649479150772	0.949715197086336	0.245781982938449	0.00470316391098851	0.258795461726307	-1.9501157766387	0.0984772799397527	0.597748590012392	1.67294413857048	1.80086582993143	1.29265144832877	0.469333414789606	0.613029658432961	0.151175509946755	1.58882047227689	0.411179527723107	0.00470316391098851	0.258795461726307	-1.9501157766387	0.0984772799397526
727	11.05	22.4600002169609	sp	Q3ZC42	ADHX_BOVIN	7	1	0.963828980922699	1.29419600963593	0.954992592334747	2.18776202201843	1.49968504905701	1.08600833018621	1.5474798878034	0.32429975388961	1.42492451005239	0.510885489903409	0.511626562652876	1.3167441089948	0.759449002405939	0.731978958051677	0.982875868435754	0.725268171553685	1.6614936851235	1.13893431442945	0.824767942964457	1.17523205703554	0.32429975388961	1.42492451005239	0.510885489903408	0.511626562652876
728	11.03	12.0999999344349	tr	F1MKH8	F1MKH8_BOVIN	6	1	1.1587769985199	0.895364820957184	1.01859104633331	1.88799095153809	1.6595870256424	1.01804727315903	1.52205634117127	0.185321072323099	1.4950743264095	0.580217208621989	0.382139456178337	1.27005180716515	0.787369455606757	0.912385614494246	0.7049829116465	0.802007477637375	1.48654640770303	1.30670813291209	0.801579327249167	1.19842067275083	0.1853210723231	1.4950743264095	0.580217208621989	0.382139456178337
729	11.01	8.35999995470047	tr	E1BP91	E1BP91_BOVIN	6	1	0.586138188838959	1.21338903903961	1.90546095371246	1.16949903964996	0.772680580615997	0.93317574262619	1.28254685799281	0.42269324783814	1.37438940963403	0.458790824936415	0.593343921983245	1.1078613003095	0.902640068500123	0.529071814924136	1.09525356531601	1.71994540578332	1.05563669326047	0.697452452215938	0.842321816246757	1.15767818375324	0.42269324783814	1.37438940963403	0.458790824936415	0.593343921983244
730	11.01	28.6799997091293	sp	Q05716	IBP4_BOVIN	6	1	0.809095919132233	1.77010905742645	0.660693526268005	1.02801597118378	1.01859104633331	1.19306832551956	0.902433514595032	0.43543798774054	0.756397178009095	-0.40278411404268	0.605016203141738	1.0477509200573	0.954425313170152	0.772221626002474	1.68943689147956	0.630582625717833	0.981164465240997	0.972169078388982	1.1386946102174	0.861305389782604	0.43543798774054	0.756397178009095	-0.40278411404268	0.605016203141738
731	10.99	34.3800008296967	sp	Q3T004	SAMP_BOVIN	12	1	2.93764996528625	6.25172710418701	3.34194993972778	0.210862800478935	2.67916798591614	3.39645902315775	2.07732690870762	0.512792838893218	0.611615477926858	-0.709303177976462	0.666728076253768	2.73689296593269	0.365377825310467	1.07335215583966	2.28424245376236	1.22107440127418	0.0770445914778683	0.978908572335464	1.24099081163749	0.759009188362505	0.512792838893218	0.611615477926858	-0.709303177976462	0.666728076253768
732	10.98	16.7899996042252	sp	Q2NL22	IF4A3_BOVIN	8	1	0.765596628189087	0.679203629493713	0.679203629493713	0.457088202238083	0.519995987415314	0.8149334192276	0.552095939715703	0.0953446166400106	0.677473676609046	-0.561763203569745	0.279060885419494	0.683514679471652	1.46302636948922	1.12008805543267	0.99369282020209	0.99369282020209	0.668732093056738	0.76076784161719	1.19226908170799	0.807730918292006	0.0953446166400106	0.677473676609046	-0.561763203569745	0.279060885419494
733	10.98	16.6299998760223	tr	Q24JZ8	Q24JZ8_BOVIN	7	1	1.48593604564667	1.14815402030945	0.0831763669848442	0.331131100654602	0.717794299125671	1.21136335531871	0.377367255588372	0.0259097755346009	0.311522759815603	-1.68259052466025	0.168893998883628	0.79436530545354	1.25886666138957	1.87059534882164	1.44537281830797	0.104707955412724	0.416849903163311	0.903607312904797	1.52494494283972	0.475055057160277	0.0259097755346009	0.311522759815603	-1.68259052466025	0.168893998883628
734	10.94	42.9100006818771	sp	P68252	1433G_BOVIN	20	1	0.972747206687927	1.10662400722504	1.2705739736557	0.53456437587738	0.642687678337097	1.02645707130432	0.815942009290059	0.456790896237722	0.794910992481389	-0.331134766433281	0.623793138943017	0.921199540297191	1.08554114093173	1.05595711258617	1.20128588738552	1.37926032100037	0.580291622491391	0.697663915604819	1.11426138030114	0.885738619698861	0.456790896237722	0.794910992481389	-0.331134766433281	0.623793138943017
735	10.94	31.4300000667572	tr	Q2TBX1	Q2TBX1_BOVIN	7	1	0.920449614524841	0.954992592334747	0.316227793693542	0.487528502941132	0.73790431022644	0.958480735619863	0.513886868953705	0.0635683089195178	0.536147310901733	-0.899298647360535	0.226535458560363	0.736183802286784	1.35835642796504	1.25029865050777	1.2972203264569	0.429550056264827	0.662237475786262	1.0023370630192	1.3019584683099	0.698041531690095	0.0635683089195178	0.536147310901733	-0.899298647360535	0.226535458560363
736	10.94	28.3600002527237	sp	Q5E9K0	PSB2_BOVIN	9	1	1.70608198642731	0.591561615467072	4.65586090087891	0.839460015296936	5.80764389038086	1.09921453396479	3.7676549355189	0.213666160192328	3.42758835432172	1.77719385541336	0.407190806741648	2.43343473474185	0.41094177942113	0.701100367340775	0.243097382897277	1.91328776334444	0.344969192439012	2.38660351455736	0.45171317655306	1.54828682344694	0.213666160192328	3.42758835432172	1.77719385541336	0.407190806741648
737	10.93	15.6700000166893	sp	Q08E38	PRP19_BOVIN	6	1	0.691830992698669	0.816582381725311	0.331131100654602	0.839460015296936	0.394457310438156	0.83613779147466	0.521682808796565	0.180600668017219	0.623919662662891	-0.680567818587415	0.376922359827502	0.678910300135612	1.47294863518826	1.01903151647644	1.20278390468107	0.487739102777581	1.23648148382674	0.581015357049912	1.23158801878192	0.768411981218076	0.180600668017219	0.623919662662891	-0.680567818587415	0.376922359827502
738	10.92	7.06600025296211	tr	E1BPA1	E1BPA1_BOVIN	7	1	1.12719798088074	0.937561988830566	0.903649389743805	0.787045776844025	0.787045776844025	1.02158665657044	0.825913647810618	0.0516714476452545	0.808461663529641	-0.306748730770334	0.212873337883076	0.923750152190527	1.08254379999685	1.22024118557141	1.01495191812124	0.978240044238092	0.852011526036202	0.852011526036202	1.10591230122983	0.894087698770166	0.0516714476452545	0.808461663529641	-0.306748730770334	0.212873337883076
739	10.92	18.1999996304512	tr	F1MMR6	F1MMR6_BOVIN	5	1	1.31825697422028	1.38038396835327	1.52756595611572	1.62929594516754	1.29419600963593	1.23288031419118	1.4836859703064	0.180807718589796	1.20343066007973	0.267153018222021	0.376922359827502	1.35828314224879	0.736223522839566	0.970531793568282	1.0162711480523	1.12462998958131	1.19952600049947	0.952817545459074	0.907675488153384	1.09232451184662	0.180807718589796	1.20343066007973	0.267153018222021	0.376922359827502
740	10.92	17.679999768734	sp	Q3MHX3	RBM4_BOVIN	6	1	1.02801597118378	0.779830098152161	0.173780098557472	0.831763684749603	0.524807512760162	0.935948689778647	0.510117098689079	0.141604191076164	0.545026777920617	-0.875600981650582	0.337074547619689	0.723032894233863	1.38306293942493	1.42181079088121	1.07855410780236	0.240348813924451	1.1503815267367	0.725841821230355	1.29447594603617	0.705524053963834	0.141604191076164	0.545026777920617	-0.875600981650582	0.337074547619689
741	10.89	14.6200001239777	tr	A6QL85	A6QL85_BOVIN	6	1	5.39510583877563	1.36772894859314	3.66437602043152	5.91561698913574	5.01187181472778	2.58761159578959	4.86395494143168	0.244161714587373	1.87970827976889	0.910508781058827	0.438071736040761	3.72578326861063	0.268399938457211	1.44804607509752	0.367098365628544	0.983518298367899	1.58775123582046	1.34518608662837	0.694514793061091	1.30548520693891	0.244161714587372	1.87970827976889	0.910508781058827	0.438071736040761
742	10.87	11.6800002753735	tr	F1MUT4	F1MUT4_BOVIN	6	1	1.62929594516754	1.22461605072021	2.37684011459351	1.22461605072021	1.97696995735168	1.28463733196258	1.8594753742218	0.229331591750564	1.4474710705947	0.533534514551898	0.421085441407169	1.57205635309219	0.636109512253188	1.03641064899662	0.778989918721058	1.51193060599789	0.778989918721058	1.25756939531018	0.817170026656956	1.18282997334304	0.229331591750564	1.4474710705947	0.533534514551898	0.421085441407169
743	10.86	30.5900007486343	sp	Q9BGI1	PRDX5_BOVIN	7	1	0.469894111156464	0.359749287366867	0.258226007223129	0.222843497991562	0.11271969974041	0.60988113284111	0.197929734985034	0.167315735043775	0.324538216263528	-1.62353972092321	0.366189906719691	0.403905433913072	2.47582705266406	1.16337655228871	0.890677017839507	0.639322934384448	0.551721960837799	0.279074481985477	1.50996020759743	0.490039792402575	0.167315735043775	0.324538216263528	-1.62353972092321	0.366189906719691
744	10.85	15.4699996113777	tr	Q05B69	Q05B69_BOVIN	8	1	0.912010788917542	1.25892496109009	2.12813901901245	0.465586096048355	1.16949903964996	1.05697858333588	1.25440805157025	0.724558159162572	1.18678663063473	0.247060579802728	0.825121109243788	1.15569331745307	0.86528145910181	0.789146026151163	1.08932442723172	1.84143923554259	0.402863016526236	1.01194583544648	0.914583970828232	1.08541602917177	0.724558159162572	1.18678663063473	0.247060579802728	0.825121109243788
745	10.82	15.2300000190735	tr	F1N1D8	F1N1D8_BOVIN	7	1	1.18032097816467	1.64437198638916	1.08642601966858	1.92309200763702	0.672976672649384	1.27489765485128	1.22749823331833	0.916206263284105	0.962820998726774	-0.0546604881511667	0.948767805406768	1.2511979440848	0.799234049838099	0.943352715487416	1.31423808212213	0.868308667549206	1.53700061347502	0.537865871528136	1.01894161581588	0.981058384184119	0.916206263284105	0.962820998726774	-0.0546604881511664	0.948767805406769
746	10.81	4.17300015687943	tr	F1N7I5	F1N7I5_BOVIN	6	1	1.54170000553131	0.870963573455811	1.18032097816467	3.87257599830627	1.77010905742645	1.13755452632904	2.27433534463246	0.296859119216367	1.9993198497235	0.999509291840964	0.48720509570125	1.70594493548075	0.586185391569037	0.903722021424357	0.510546123348562	0.691886914762606	2.27004747794801	1.03761207094742	0.666817845447319	1.33318215455268	0.296859119216367	1.9993198497235	0.999509291840964	0.48720509570125
747	10.81	34.4399988651276	sp	Q2TBX6	PSB1_BOVIN	7	1	0.809095919132233	1.51356101036072	4.09260702133179	2.01372408866882	6.72976589202881	1.10755230983098	4.27869900067647	0.142728804029004	3.8632026340403	1.94979735229363	0.337613261377136	2.69312565525373	0.371315760201982	0.300430066288907	0.562009057174171	1.51964948733378	0.747727490821107	2.49886813818005	0.411251627888353	1.58874837211165	0.142728804029004	3.8632026340403	1.94979735229363	0.337613261377136
748	10.74	39.1699999570847	tr	G5E513	G5E513_BOVIN	35	1	0.831763684749603	0.698232412338257	0.570164322853088	5.01187181472778	2.53512907028198	0.84333203236262	2.70572173595428	0.284021076762176	3.20837064421011	1.68184081750224	0.47669061400834	1.77452688415845	0.563530487437072	0.468724194699399	0.39347525166934	0.321304978776629	2.82434256672567	1.42862252069189	0.475243311268603	1.5247566887314	0.284021076762176	3.20837064421011	1.68184081750224	0.47669061400834
749	10.7	8.7679997086525	tr	F1MXI4	F1MXI4_BOVIN	7	1	1.01859104633331	1.04712903499603	0.337287306785584	1.58489298820496	0.510505020618439	1.02190669377645	0.810895105202994	0.642921880335436	0.793511883366121	-0.333676266351165	0.770641691526766	0.916400899489721	1.09122546754028	1.11151249076741	1.14265387078854	0.368056499042499	1.72947559205526	0.557076079806014	1.11513060969874	0.884869390301259	0.642921880335436	0.793511883366121	-0.333676266351165	0.770641691526766
750	10.69	11.150000244379	tr	E1B9L5	E1B9L5_BOVIN	5	1	0.816582381725311	0.666806817054749	1.83653795719147	1.06659603118896	1.2705739736557	0.827796399593353	1.39123598734538	0.119804950728902	1.68064996178868	0.749019277829679	0.310763899972721	1.10951619346936	0.901293740358203	0.735980589135816	0.600988810239623	1.65526016474691	0.961316326401513	1.14516036911793	0.746087713244547	1.25391228675545	0.119804950728902	1.68064996178868	0.749019277829679	0.310763899972721
751	10.66	16.1799997091293	sp	Q3MI00	DNJB1_BOVIN	5	1	1.55596601963043	1.54170000553131	0.510505020618439	0.272897809743881	0.334194988012314	1.36588867505391	0.372532606124878	0.0210176990797849	0.272740094363967	-1.8744012945676	0.155591341557581	0.869210640589396	1.15046911911009	1.79009085596946	1.77367824729563	0.587320261372174	0.313960502783116	0.384481013469534	1.57141274079173	0.428587259208275	0.0210176990797849	0.272740094363967	-1.8744012945676	0.155591341557581
752	10.64	9.92299988865852	tr	E1BNG7	E1BNG7_BOVIN	6	1	1.08642601966858	0.912010788917542	1.25892496109009	1.29419600963593	0.648634374141693	0.999478936195374	1.06725178162257	0.780187883784973	1.06780817781431	0.094652503044616	0.861942783156243	1.03336535890897	0.967711943678662	1.05134743515655	0.882563733199305	1.21827672104208	1.25240893598595	0.62769123093745	0.967207704011507	1.03279229598849	0.780187883784973	1.06780817781431	0.094652503044616	0.861942783156243
753	10.63	22.9599997401237	sp	Q3T005	PDLI4_BOVIN	6	1	0.862978518009186	1.01859104633331	0.478630095720291	0.139315694570541	0.277971297502518	0.960523188114165	0.29863902926445	0.00979926313152095	0.310912878481133	-1.68541771836258	0.117927043273334	0.629581108689308	1.58835769720259	1.37071857160037	1.61788692874515	0.760235796650135	0.221283155812243	0.441517849989514	1.5256543991827	0.474345600817298	0.00979926313152094	0.310912878481133	-1.68541771836258	0.117927043273334
754	10.62	14.7499993443489	tr	Q17QH2	Q17QH2_BOVIN	6	1	0.564936995506287	0.380189388990402	0.524807512760162	0.208929598331451	0.115877702832222	0.648375461498896	0.283204937974612	0.184556893373613	0.436791573388521	-1.19498307092781	0.381365719605537	0.465790199736754	2.14688930888877	1.21285719584819	0.816224534576446	1.1267036383693	0.448548720968216	0.248776601349087	1.3919903464378	0.6080096535622	0.184556893373613	0.436791573388521	-1.19498307092781	0.381365719605537
755	10.61	45.0300008058548	sp	A1A4Q2	PRXD1_BOVIN	6	1	0.436515808105469	0.586138188838959	0.255858600139618	0.356451094150543	0.0963829010725021	0.674217998981476	0.236230865120888	0.105437415173699	0.350377571464653	-1.51301766747208	0.296646730495873	0.455224432051182	2.19671865038994	0.958902416855321	1.28758069112832	0.562049358789361	0.783022766472399	0.211726116364654	1.4810672527912	0.518932747208805	0.105437415173699	0.350377571464653	-1.51301766747208	0.296646730495873
756	10.6	29.2100012302399	sp	Q3T087	RL11_BOVIN	7	1	0.954992592334747	1.08642601966858	0.478630095720291	0.16595870256424	0.195884495973587	1.01380620400111	0.280157764752706	0.0100074412421827	0.276342523499096	-1.85547051420317	0.118936922884365	0.646981984376907	1.54563809216894	1.47607292845175	1.67922144032324	0.739788908003749	0.256512092410225	0.30276653864209	1.56697748698131	0.433022513018688	0.0100074412421827	0.276342523499096	-1.85547051420317	0.118936922884365
757	10.58	14.5600005984306	sp	Q58D56	DRG2_BOVIN	5	1	0.963828980922699	1.2705739736557	1.44544005393982	0.602559626102448	0.586138188838959	1.0781343181928	0.878045956293742	0.561705544789068	0.814412398786775	-0.296168569411831	0.706092675212412	0.978090137243271	1.02240065810139	0.98541938439256	1.29903566683209	1.47781886239418	0.616057358272471	0.599268070007309	1.10228523644201	0.897714763557987	0.561705544789067	0.814412398786775	-0.296168569411831	0.706092675212411
758	10.54	34.8699986934662	sp	A1A4Q9	NUD16_BOVIN	5	1	1	0.981747925281525	0.346736788749695	0.457088202238083	0.283139199018478	0.993915975093842	0.362321396668752	0.00584405584717909	0.364539262621816	-1.4558538868118	0.103027884773244	0.678118685881297	1.47466810872551	1.47466810872551	1.4477523562201	0.511321684491069	0.674053394715177	0.417536347122635	1.46569619122371	0.534303808776294	0.0058440558471791	0.364539262621816	-1.4558538868118	0.103027884773244
759	10.52	16.8799996376038	tr	G5E5V0	G5E5V0_BOVIN	7	1	1.7378009557724	1.92309200763702	4.65586090087891	8.55066680908203	10.2801599502563	1.55363098780314	7.82889588673908	0.0598675796157201	5.03909612269595	2.33316497653273	0.225753864573042	4.69126343727111	0.21316219252477	0.370433461904086	0.409930508774769	0.992453517721701	1.82267888457271	2.19134143450197	0.331175387734542	1.66882461226546	0.0598675796157202	5.03909612269595	2.33316497653273	0.225753864573042
760	10.52	11.5199998021126	tr	F1N1V0	F1N1V0_BOVIN	5	1	0.972747206687927	1.191241979599	1.77010905742645	0.724435985088348	0.353183209896088	1.05466306209564	0.949242750803629	0.828069443152515	0.9000436110064	-0.151933186935798	0.892222075836309	1.00195290644964	0.998050899960403	0.970851225068853	1.18892012980939	1.76665893779253	0.723023986881127	0.352494820487694	1.05260741827955	0.94739258172045	0.828069443152515	0.9000436110064	-0.151933186935798	0.892222075836309
761	10.49	31.6700011491776	sp	Q3Y5Z3	ADIPO_BOVIN	6	1	0.744732022285461	1.35518896579742	5.34564399719238	2.0892961025238	5.49540901184082	1.03330699602763	4.310116370519	0.0948295620255553	4.17118667258473	2.06045787841892	0.278801755820261	2.67171168327331	0.374291884210659	0.27874715185324	0.507236231469811	2.00083116402853	0.782006574887619	2.05688699355014	0.386758422511236	1.61324157748876	0.0948295620255553	4.17118667258473	2.06045787841892	0.278801755820261
762	10.49	39.3700003623962	sp	Q3T178	VPS28_BOVIN	6	1	1.23594701290131	1.04712903499603	0.779830098152161	0.293765008449554	0.119124196469784	1.09435868263245	0.397573101023833	0.0582003194450745	0.36329323039452	-1.4607936120606	0.223785934179983	0.74596589182814	1.34054386528223	1.65684118595875	1.40372240402283	1.04539645404032	0.393804879911632	0.159691210784244	1.46703581842127	0.532964181578731	0.0582003194450746	0.36329323039452	-1.4607936120606	0.223785934179983
763	10.47	20.6799998879433	tr	F1N1T2	F1N1T2_BOVIN	6	1	0.465586096048355	0.291071712970734	0.40926069021225	0.173780098557472	0.685488224029541	0.585552603006363	0.422843004266421	0.568589803982949	0.72212641886561	-0.469676670648784	0.712008049559747	0.504197803636392	1.98334858420201	0.923419524421645	0.577296669821758	0.811706610502003	0.344666512436447	1.35956209861614	1.16135492614847	0.83864507385153	0.568589803982949	0.72212641886561	-0.469676670648784	0.712008049559747
764	10.47	11.7399998009205	tr	A2VDM7	A2VDM7_BOVIN	7	1	0.824138104915619	0.895364820957184	0.401790797710419	0.85506671667099	0.580764412879944	0.906500975290934	0.612540642420451	0.143428120916296	0.675719783118668	-0.565503001215884	0.338265122249662	0.759520808855693	1.316619621662	1.08507639989124	1.17885489181811	0.529005648068766	1.12579761699913	0.764645821560747	1.19351697112379	0.806483028876214	0.143428120916296	0.675719783118668	-0.565503001215884	0.338265122249662
765	10.46	9.18100029230118	tr	F1MPH9	F1MPH9_BOVIN	8	1	1.2705739736557	1.21338903903961	0.619441092014313	0.197696998715401	0.190546095371246	1.16132100423177	0.33589472870032	0.0128036839938618	0.289235041367842	-1.78968574679912	0.131136733820558	0.748607866466045	1.33581283979916	1.69724902792393	1.62086065802068	0.827457364211934	0.264086189273791	0.254533920770506	1.55130750858126	0.448692491418744	0.0128036839938617	0.289235041367842	-1.78968574679912	0.131136733820558
766	10.45	15.0299996137619	sp	Q3MI05	PPGB_BOVIN	6	1	1.12719798088074	1.43218803405762	2.05116200447083	1.95884501934052	2.22843503952026	1.18646200497945	2.0794806877772	0.00710748791262252	1.75267364572135	0.809557385982352	0.110617331719466	1.63297134637833	0.612380616609006	0.690274194572174	0.877044191396246	1.25609185306281	1.19955872078523	1.36465042357453	0.726566334192476	1.27343366580752	0.00710748791262251	1.75267364572135	0.809557385982352	0.110617331719466
767	10.43	6.52799978852272	tr	E1BAV2	E1BAV2_BOVIN	5	1	1.2705739736557	1.43218803405762	1.22461605072021	1.57036304473877	0.847227394580841	1.23425400257111	1.21406883001327	0.938835258786755	0.983645852056558	-0.023789108029004	0.960383903224218	1.22416141629219	0.816885736383407	1.03791375609933	1.16993397684066	1.00037138437952	1.28280717219072	0.692087974106365	1.00824448977447	0.991755510225534	0.938835258786755	0.983645852056558	-0.0237891080290038	0.960383903224218
768	10.41	21.0400000214577	sp	A6H7B5	CSN3_BOVIN	6	1	0.478630095720291	0.334194988012314	0.654636085033417	0.539510607719421	0.216770395636559	0.604275027910868	0.470305696129799	0.612481432947327	0.77829742154953	-0.361606517314279	0.74600999379485	0.537290362020334	1.86119102572355	0.890822038795807	0.622000712530307	1.21840280657899	1.00413230137004	0.403451115001306	1.12467125901655	0.875328740983447	0.612481432947327	0.77829742154953	-0.361606517314279	0.74600999379485
769	10.39	15.4699996113777	tr	F1ME02	F1ME02_BOVIN	5	1	0.608134984970093	0.53456437587738	0.12022639811039	0.16443720459938	0.0765596628189087	0.714233120282491	0.120407755176226	0.0505536574953232	0.168583270303403	-2.56846672021983	0.210865046132409	0.417320437729359	2.39624017802963	1.45723748465078	1.28094463522071	0.288091325611902	0.394031036423912	0.18345534006307	1.71147409930037	0.288525900699628	0.0505536574953232	0.168583270303403	-2.56846672021983	0.210865046132409
770	10.38	15.3799995779991	tr	E1BGX4	E1BGX4_BOVIN	6	1	0.524807512760162	0.839460015296936	0.679203629493713	0.608134984970093	0.461317598819733	0.788089176019033	0.582885404427846	0.279474480176085	0.739618589069125	-0.435146609976485	0.472864068701728	0.685487290223439	1.45881625270403	0.765597729155704	1.22461791381035	0.990833293600997	0.887157199912295	0.672977610816625	1.14967729855669	0.850322701443306	0.279474480176085	0.739618589069125	-0.435146609976485	0.472864068701728
771	10.32	21.5700000524521	sp	Q58DU5	PSA3_BOVIN	6	1	1.62929594516754	2.42102909088135	4.09260702133179	1.45881402492523	6.137619972229	1.68344167868296	3.89634700616201	0.239192864762433	2.3145126175148	1.21070842747163	0.433866081690916	2.78989434242248	0.358436513094504	0.583999157384867	0.867785225435868	1.46693979019225	0.522892212347558	2.19994710154495	0.60340696530508	1.39659303469492	0.239192864762433	2.3145126175148	1.21070842747163	0.433866081690916
772	10.31	17.3899993300438	tr	Q0VCU3	Q0VCU3_BOVIN	7	1	1.09647798538208	3.16227793693542	2.58225989341736	1.62929594516754	1.08642601966858	1.7529186407725	1.76599395275116	0.988322402393059	1.00745916648641	0.0107213657990102	0.991355616927258	1.75945629676183	0.568357396452778	0.623191373039546	1.79730405509668	1.46764650998712	0.926022401446491	0.617478263977389	0.996284274863001	1.003715725137	0.98832240239306	1.00745916648641	0.0107213657990102	0.991355616927258
773	10.29	33.7300002574921	sp	Q2TBV3	ETFB_BOVIN	8	1	0.946237087249756	1.31825697422028	0.731139123439789	1.97696995735168	0.879022479057312	1.08816468715668	1.19571051994959	0.814248117967357	1.09883231284956	0.135971240810702	0.885111174797111	1.14193760355314	0.875704589189902	0.828624159766297	1.15440368205629	0.640261885732505	1.73124166434343	0.769764018911572	0.952910810337497	1.0470891896625	0.814248117967358	1.09883231284956	0.135971240810701	0.885111174797111
774	10.27	4.08699996769428	tr	F1MEW3	F1MEW3_BOVIN	5	1	0.346736788749695	1.48593604564667	0.801678121089935	0.229086801409721	0.963828980922699	0.944224278132122	0.664864634474118	0.526693046164605	0.704138465693091	-0.506068938572886	0.676493203341654	0.80454445630312	1.24293939528836	0.430972814532773	1.84692845001324	0.99643731904343	0.284741010412743	1.19798101070945	1.17361355327812	0.826386446721875	0.526693046164605	0.704138465693091	-0.506068938572886	0.676493203341654
775	10.25	16.5299996733665	tr	E1BFC3	E1BFC3_BOVIN	7	1	1.01859104633331	0.831763684749603	0.912010788917542	1.1587769985199	0.794328212738037	0.950118243694304	0.95503866672516	0.970448398744321	1.00517874808058	0.0074520745774562	0.981965588203103	0.952578455209732	1.04978229827781	1.06929884962498	0.873170792600459	0.957412782044017	1.21646358069768	0.833871696755043	0.997417313501085	1.00258268649892	0.970448398744321	1.00517874808058	0.0074520745774562	0.981965588203103
776	10.23	13.0199998617172	tr	F1N579	F1N579_BOVIN	6	1	1.25892496109009	0.704693078994751	0.529663383960724	0.461317598819733	0.106659598648548	0.98787268002828	0.365880193809668	0.0417078917690183	0.370371811273487	-1.43295379457082	0.195667884591016	0.676876436918974	1.477374518386	1.85990365807458	1.04109559818982	0.782511186785673	0.681538865379288	0.157576173184642	1.45945792488347	0.540542075116534	0.0417078917690183	0.370371811273487	-1.43295379457082	0.195667884591016
777	10.22	4.21699993312359	tr	E1B885	E1B885_BOVIN	6	1	0.779830098152161	0.529663383960724	0.731139123439789	0.457088202238083	0.698232412338257	0.769831160704295	0.628819912672043	0.438777192483738	0.816828344668141	-0.291895165005331	0.606799770423561	0.699325536688169	1.42994921183023	1.11511743421417	0.75739173842997	1.04549181330097	0.653612914527244	0.998436887697411	1.10081946149146	0.899180538508542	0.438777192483738	0.816828344668141	-0.291895165005331	0.606799770423561
778	10.22	16.4399996399879	sp	Q02399	CDK5_BOVIN	5	1	0.990831971168518	0.519995987415314	0.724435985088348	0.672976672649384	0.328095287084579	0.836942652861277	0.57516931494077	0.267357516546366	0.687226673147108	-0.54114206238324	0.461115294588763	0.706055983901024	1.41631828467044	1.40333343780203	0.736479824931571	1.02603193175387	0.953149166629998	0.464687354212088	1.18537718246801	0.814622817531986	0.267357516546366	0.687226673147108	-0.54114206238324	0.461115294588763
779	10.21	28.5699993371964	tr	F1MNM7	F1MNM7_BOVIN	7	1	0.648634374141693	0.529663383960724	0.244343101978302	0.586138188838959	0.510505020618439	0.726099252700806	0.446995437145233	0.192583143508949	0.615612033041743	-0.699906663351218	0.390543479235831	0.58654734492302	1.70489221143989	1.10585169254636	0.903018977999532	0.416578651481869	0.999302432979022	0.870356033553335	1.23792096066192	0.762079039338075	0.192583143508949	0.615612033041743	-0.699906663351218	0.390543479235831
780	10.19	31.2999993562698	sp	Q2TBG8	UCHL3_BOVIN	5	1	6.79203701019287	2.39883303642273	9.12010860443115	4.24619579315186	9.54992580413818	3.3969566822052	7.63874340057373	0.156738250422593	2.24870203396733	1.16909250833812	0.354514081982358	5.51785004138947	0.181230006705327	1.23092091290008	0.434740527275851	1.65283734353437	0.769538092065042	1.73073311751933	0.615630482293753	1.38436951770625	0.156738250422593	2.24870203396733	1.16909250833812	0.354514081982358
781	10.14	32.3399990797043	tr	F1MW79	F1MW79_BOVIN	39	1	14.0604801177979	14.0604801177979	13.061710357666	14.190580368042	18.1970100402832	9.7069867451986	15.1497669219971	0.338864318543619	1.56070749035386	0.642200171038109	0.519474465792255	12.4283768335978	0.0804610298986658	1.13132071114773	1.13132071114773	1.05095866761588	1.14178871127245	1.46415016891755	0.781034150731377	1.21896584926862	0.338864318543619	1.56070749035386	0.642200171038109	0.519474465792255
782	10.14	14.8100003600121	tr	F1MSM9	F1MSM9_BOVIN	7	1	1.14815402030945	1.05681800842285	0.353183209896088	0.779830098152161	0.101859100162983	1.06832400957743	0.411624136070411	0.0738926058314522	0.3852989658383	-1.37594978115037	0.246015959313205	0.739974072823922	1.3513986999352	1.55161385037156	1.42818248265074	0.477291330692513	1.05386138081317	0.137652255536824	1.4437316776525	0.556268322347501	0.0738926058314522	0.3852989658383	-1.37594978115037	0.246015959313205
783	10.12	18.41000020504	tr	A3KN51	A3KN51_BOVIN	7	1	0.809095919132233	0.672976672649384	0.539510607719421	0.510505020618439	0.359749287366867	0.827357530593872	0.469921638568242	0.0426844367321284	0.567978922281562	-0.816090702629395	0.196858665420829	0.648639584581057	1.54168820986446	1.24737363917562	1.03752020173737	0.831757143017843	0.787039571364063	0.554621234840642	1.27552735025915	0.724472649740849	0.0426844367321284	0.567978922281562	-0.816090702629395	0.196858665420828
784	10.1	9.57600027322769	tr	A6QQP0	A6QQP0_BOVIN	5	1	1.09647798538208	0.839460015296936	0.954992592334747	0.954992592334747	0.85506671667099	0.978646000226339	0.921683967113495	0.541306719368743	0.941795058581274	-0.0865149417752906	0.689735202522486	0.950164983669917	1.05244880329898	1.15398694355905	0.883488688516605	1.0050808109621	1.0050808109621	0.899913942701173	1.02997481179154	0.970025188208455	0.541306719368745	0.941795058581275	-0.0865149417752902	0.689735202522488
785	10.1	23.0800002813339	tr	A4FUC6	A4FUC6_BOVIN	6	1	1.09647798538208	0.903649389743805	0.586138188838959	0.787045776844025	0.586138188838959	1.0000424583753	0.653107384840648	0.0174313964031534	0.65307965613951	-0.614669126838789	0.142991866602928	0.826574921607971	1.20981168658572	1.32653188079921	1.09324559228811	0.709116830811561	0.952177178703839	0.709116830811561	1.20986305322435	0.790136946775654	0.0174313964031534	0.65307965613951	-0.614669126838789	0.142991866602928
786	10.09	22.8100001811981	tr	Q3ZC44	Q3ZC44_BOVIN	9	1	0.85506671667099	0.903649389743805	0.248885706067085	0.510505020618439	0.128233104944229	0.919572035471598	0.295874610543251	0.0205460529262787	0.321752510004845	-1.63597669187288	0.154370918729627	0.607723323007425	1.64548563818701	1.40700000197383	1.48694209277988	0.409537854883421	0.840028679650003	0.211005732525856	1.51314257764691	0.486857422353093	0.0205460529262787	0.321752510004845	-1.63597669187288	0.154370918729627
787	10.07	9.11799967288971	tr	F1MI47	F1MI47_BOVIN	5	1	1.6595870256424	1.23594701290131	1.08642601966858	1.31825697422028	0.772680580615997	1.29851134618124	1.05912119150162	0.393514369915921	0.815642616151461	-0.293990938826415	0.567412999562589	1.17881626884143	0.848308618087556	1.40784197631874	1.04846450254375	0.921624555399416	1.11828875208509	0.655471595565446	1.10153836565002	0.898461634349984	0.393514369915921	0.815642616151461	-0.293990938826415	0.56741299956259
788	10.03	26.0600000619888	sp	Q5E973	RL18_BOVIN	7	1	0.59703528881073	0.698232412338257	0.192309200763702	0.280543386936188	0.235504895448685	0.765089233716329	0.236119161049525	0.0434382897534656	0.308616499414852	-1.69611290080868	0.196858665420829	0.500604197382927	1.99758612737933	1.19262941048423	1.39477938057351	0.384154191612978	0.560409577871741	0.470441312078213	1.52833163947902	0.471668360520978	0.0434382897534656	0.308616499414852	-1.69611290080868	0.196858665420828
789	10.03	13.8400003314018	tr	F1MJP4	F1MJP4_BOVIN	6	1	1.07646501064301	1.05681800842285	1.10662400722504	1.05681800842285	0.928966403007507	1.04442767302195	1.03080280621847	0.829837933867897	0.986954705284603	-0.0189442188791894	0.893515022477696	1.03761523962021	0.963748373979186	1.03744140365269	1.01850663720944	1.06650708756946	1.01850663720944	0.895289860379778	1.00656547161377	0.993434528386228	0.829837933867894	0.986954705284603	-0.0189442188791897	0.893515022477696
790	10	36.4300012588501	sp	Q09430	PROF2_BOVIN	8	1	0.570164322853088	0.625172674655914	0.170608192682266	0.319153785705566	0.0376703813672066	0.731778999169667	0.175810786585013	0.0335484966546051	0.24025120532907	-2.05738442593658	0.182439032139701	0.45379489287734	2.20363872686927	1.25643618251826	1.37765471685222	0.375958820515816	0.703299642007722	0.0830119112367111	1.61257654207992	0.387423457920083	0.0335484966546052	0.24025120532907	-2.05738442593658	0.182439032139701
791	9.99	12.66999989748	tr	A5D798	A5D798_BOVIN	6	1	1.34276497364044	1.09647798538208	0.602559626102448	0.613762021064758	0.253512889146805	1.14641431967417	0.489944845438004	0.014289123950774	0.427371533161983	-1.22643728032387	0.138279615727078	0.818179582556088	1.22222556186978	1.64116167436675	1.34014342176146	0.736463777573111	0.750155631050208	0.309849933378686	1.40117688599933	0.598823114000668	0.0142891239507741	0.427371533161983	-1.22643728032387	0.138279615727078
792	9.98	25.3100007772446	sp	Q0II26	AIMP2_BOVIN	6	1	0.972747206687927	0.954992592334747	0.660693526268005	0.698232412338257	0.660693526268005	0.975913266340891	0.673206488291422	7.60911245592777e-05	0.689822048239549	-0.535703853624822	0.0626512467825575	0.824559877316157	1.212768202177	1.17971688102761	1.15818464929816	0.801268100042028	0.846794067413175	0.801268100042028	1.18355657750092	0.816443422499077	7.60911245592778e-05	0.689822048239549	-0.535703853624822	0.0626512467825574
793	9.96	7.12599977850914	tr	F1MJ28	F1MJ28_BOVIN	5	1	1.07646501064301	2.01372408866882	11.5877704620361	4.01790809631348	6.72976589202881	1.36339636643728	7.44514815012613	0.10794287008227	5.4607363884805	2.44909551385094	0.298796237832074	4.4042722582817	0.22705226683469	0.244413820834724	0.457220619111876	2.63102955096536	0.91227514120143	1.52800860105192	0.309562235593763	1.69043776440624	0.10794287008227	5.4607363884805	2.44909551385094	0.298796237832074
794	9.96	34.6199989318848	tr	E1BJF9	E1BJF9_BOVIN	10	1	27.7971305847168	22.9086799621582	20.3235702514648	20.3235702514648	51.0504989624023	17.2352701822917	30.5658798217773	0.370321258861471	1.77344941497825	0.826558180117583	0.548489417392255	23.9005750020345	0.0418399975697186	1.1630318761097	0.95849911394216	0.850338129929293	0.850338129929293	2.13595275251983	0.721123662540527	1.27887633745947	0.370321258861471	1.77344941497825	0.826558180117583	0.548489417392255
795	9.93	25.4099994897842	sp	Q5E951	TBCB_BOVIN	5	1	0.383707314729691	1.00925302505493	1.1587769985199	0.642687678337097	0.779830098152161	0.797653446594874	0.860431591669719	0.820776850244425	1.07870353390039	0.109298415390069	0.887289637998521	0.829042519132297	1.2062107514662	0.462831888443179	1.21737184977104	1.39772927416644	0.775216787445058	0.94063944870808	0.962138163226808	1.03786183677319	0.820776850244425	1.07870353390039	0.109298415390069	0.887289637998521
796	9.92	28.4799993038177	tr	A5PK96	A5PK96_BOVIN	5	1	0.580764412879944	0.654636085033417	1.24738299846649	0.903649389743805	0.654636085033417	0.745133499304454	0.935222824414571	0.430127239194019	1.25510774282401	0.327811215463654	0.599914307296921	0.840178161859512	1.19022374705237	0.691239595652636	0.779163414084167	1.4846648664442	1.07554496268246	0.779163414084167	0.88687558559639	1.11312441440361	0.430127239194019	1.25510774282401	0.327811215463653	0.599914307296922
797	9.91	14.9800002574921	tr	E1BMD6	E1BMD6_BOVIN	7	1	0.648634374141693	1.54170000553131	0.190546095371246	0.265460610389709	0.167494297027588	1.06344479322433	0.207833667596181	0.0792722401791121	0.195434374139945	-2.3552438556273	0.255679050972432	0.635639230410258	1.57321944926932	1.02044421286434	2.42543243364048	0.299770823220371	0.417627795279996	0.263505285725494	1.67303203192471	0.326967968075287	0.0792722401791121	0.195434374139945	-2.3552438556273	0.255679050972432
798	9.9	11.710000038147	tr	F1MIZ7	F1MIZ7_BOVIN	6	1	0.839460015296936	1.01859104633331	0.328095287084579	0.349945187568665	0.405508488416672	0.952683687210082	0.361182987689972	0.00395421024913711	0.379121625088061	-1.39926734474254	0.0923119797447365	0.656933337450027	1.52222446783053	1.27784657505039	1.55052421344166	0.499434673780028	0.532695126916565	0.61727494298083	1.45019841877419	0.549801581225808	0.00395421024913709	0.379121625088061	-1.39926734474254	0.0923119797447362
799	9.89	5.26299998164177	tr	F1MD79	F1MD79_BOVIN	6	1	1.31825697422028	1.18032097816467	1.22461605072021	1.28233098983765	1.04712903499603	1.16619265079498	1.18469202518463	0.881695707805825	1.01586305176682	0.0227059258760693	0.924601755618836	1.17544233798981	0.850743560683852	1.12149863214448	1.00415047171366	1.04183421946031	1.09093483226973	0.890838283727968	0.992130888180664	1.00786911181934	0.881695707805826	1.01586305176682	0.022705925876069	0.924601755618837
800	9.89	12.3000003397465	sp	P10895	PLCD1_BOVIN	6	1	0.608134984970093	0.912010788917542	0.564936995506287	0.704693078994751	0.642687678337097	0.840048591295878	0.637439250946045	0.224065978468401	0.758812356274197	-0.398184923530743	0.417151887694334	0.738743921120962	1.35364904049919	0.823201338898756	1.23454252934314	0.764726421909581	0.953907110227666	0.869973559121664	1.13713096958036	0.862869030419637	0.224065978468402	0.758812356274197	-0.398184923530742	0.417151887694334
801	9.89	44.0699994564056	sp	Q2TBQ3	GAMT_BOVIN	7	1	1.2705739736557	1.16949903964996	0.685488224029541	0.564936995506287	0.291071712970734	1.14669100443522	0.513832310835521	0.0145965734092326	0.448100062569688	-1.15810716694867	0.138279615727078	0.83026165763537	1.20443957733524	1.53032957980303	1.40859092900997	0.825629146818424	0.680432476088632	0.350578290944715	1.38112002871608	0.618879971283923	0.0145965734092327	0.448100062569688	-1.15810716694867	0.138279615727078
802	9.88	29.6099990606308	sp	Q0IIG8	RAB18_BOVIN	5	1	2.55858588218689	0.744732022285461	0.59703528881073	1.47231197357178	0.685488224029541	1.43443930149078	0.918278495470684	0.475250095129814	0.640165460132287	-0.643483255929721	0.636588412943692	1.17635889848073	0.850080703509362	2.17500448671855	0.633082321430374	0.50752817833214	1.25158399827916	0.582720311730415	1.21938917055276	0.780610829447237	0.475250095129814	0.640165460132287	-0.643483255929721	0.636588412943692
803	9.87	28.9000004529953	sp	Q3MHP2	RB11B_BOVIN	6	1	0.946237087249756	1.77010905742645	0.383707314729691	1.39315700531006	0.619441092014313	1.2387820482254	0.798768470684688	0.33907563294956	0.644801457874653	-0.633073089132285	0.519474465792255	1.01877525945504	0.981570754412422	0.928798651584756	1.73748728289034	0.376635878392788	1.36748217271715	0.608025260002544	1.21595222962917	0.784047770370826	0.33907563294956	0.644801457874653	-0.633073089132285	0.519474465792255
804	9.86	31.4000010490417	sp	Q5E9J1	HNRPF_BOVIN	17	1	0.847227394580841	0.954992592334747	0.175388097763062	0.53456437587738	0.253512889146805	0.934073328971863	0.321155120929082	0.0184209216691886	0.343822172165625	-1.54026551155489	0.145074005595498	0.627614224950472	1.59333546029635	1.34991745072014	1.52162356168729	0.27945207547981	0.851740375896618	0.403931075919783	1.48829215756793	0.51170784243207	0.0184209216691887	0.343822172165625	-1.54026551155489	0.145074005595498
805	9.86	20.8000004291534	sp	Q32L99	PTGR2_BOVIN	6	1	0.177010893821716	0.296483099460602	0.246603906154633	0.235504895448685	0.270395785570145	0.491164664427439	0.250834862391154	0.44809233666249	0.510694031060963	-0.969468897808977	0.614911876973508	0.370999763409297	2.69541950865552	0.477118616451604	0.799146330272761	0.664700979559852	0.634784489576263	0.728830075484003	1.32389481845996	0.676105181540039	0.44809233666249	0.510694031060963	-0.969468897808977	0.614911876973508
806	9.85	30.2100002765656	sp	P62998	RAC1_BOVIN	6	1	1.4060480594635	1.8197009563446	0.946237087249756	0.831763684749603	1.01859104633331	1.40858300526937	0.932197272777556	0.176483921332915	0.661797898519506	-0.595537384379705	0.373861574735145	1.17039013902346	0.854415947860232	1.20134988546355	1.55478151743734	0.808480057803006	0.710672157101052	0.870300434334821	1.20351578358704	0.796484216412959	0.176483921332915	0.661797898519505	-0.595537384379705	0.373861574735145
807	9.84	18.5000002384186	tr	Q2KIH2	Q2KIH2_BOVIN	8	1	5.19996023178101	2.93764996528625	0.0483058802783489	0.373250186443329	1.45881402492523	3.04587006568909	0.626790030548969	0.17530660241711	0.205783574818109	-2.28080026073194	0.373861574735145	1.83633004811903	0.544564415870834	2.8317133061714	1.59973963737908	0.0263056634769055	0.203258769754192	0.794418207347589	1.65867245314044	0.341327546859562	0.17530660241711	0.205783574818109	-2.28080026073194	0.373861574735145
808	9.84	14.4600003957748	sp	Q95117	SFRP3_BOVIN	5	1	3.90840911865234	3.63077998161316	2.63026809692383	3.83707189559937	6.08134984970093	2.84639636675517	4.18289661407471	0.385397440530582	1.46954115840273	0.555365766061017	0.560240460252387	3.51464649041494	0.284523636367748	1.11203477485183	1.0330427232198	0.748373443558843	1.09173764874042	1.73028777326136	0.809867044813125	1.19013295518688	0.385397440530582	1.46954115840273	0.555365766061017	0.560240460252388
809	9.84	16.5600001811981	tr	F1N514	F1N514_BOVIN	9	1	0.831763684749603	0.544502675533295	5.24807500839233	7.11213493347168	4.32513809204102	0.792088786760966	5.56178267796834	0.0257571029546236	7.0216657159253	2.81181331472387	0.168893998883628	3.17693573236465	0.314768721889026	0.26181319196234	0.17139241124277	1.65192986276939	2.23867762291118	1.36141818922529	0.249324775031379	1.75067522496862	0.0257571029546236	7.0216657159253	2.81181331472387	0.168893998883628
810	9.83	48.8400012254715	sp	Q32L76	SAA4_BOVIN	14	1	1.48593604564667	1.13762700557709	3.01995205879211	2.44343090057373	5.97035312652588	1.20785435040792	3.81124536196391	0.137691592083074	3.15538488616344	1.65781599236867	0.332028538548292	2.50954985618591	0.398477837583123	0.592112582256102	0.453319149158522	1.20338396599218	0.973653061544403	2.37905340346567	0.481303189665916	1.51869681033408	0.137691592083074	3.15538488616344	1.65781599236867	0.332028538548292
811	9.78	31.5200001001358	tr	F1MQJ8	F1MQJ8_BOVIN	6	1	0.679203629493713	0.794328212738037	0.359749287366867	0.218776196241379	0.0831763669848442	0.82451061407725	0.22056728353103	0.0085661205652396	0.267512970439899	-1.90231925221218	0.117590511210505	0.52253894880414	1.91373294237407	1.29981436034215	1.5201320677739	0.688464062229569	0.418679213754421	0.159177353525891	1.57789312349671	0.422106876503294	0.00856612056523961	0.267512970439899	-1.90231925221218	0.117590511210505
812	9.75	17.3600003123283	sp	Q3ZBV2	DD19A_BOVIN	7	1	0.963828980922699	1.04712903499603	1.09647798538208	0.691830992698669	0.356451094150543	1.00365267197291	0.714920024077097	0.30910437093246	0.712318159500097	-0.489406324750279	0.497254857587001	0.859286348025003	1.16375641519083	1.12166215969563	1.21860313200922	1.27603328960392	0.805122755980918	0.414822247519486	1.16800723563189	0.831992764368106	0.30910437093246	0.712318159500097	-0.489406324750279	0.497254857587001
813	9.74	21.9899997115135	sp	Q08E20	ESTD_BOVIN	5	1	0.570164322853088	0.704693078994751	1.09647798538208	1.75388097763062	0.679203629493713	0.758285800615946	1.1765208641688	0.314083308540131	1.55155333676713	0.633713292333476	0.502107747541679	0.967403332392375	1.03369501273788	0.589376016974305	0.728437721267772	1.13342382506633	1.8129780195126	0.702089404441115	0.783836250326651	1.21616374967335	0.314083308540131	1.55155333676713	0.633713292333476	0.502107747541679
814	9.73	3.65200005471706	tr	E1BH78	E1BH78_BOVIN	7	1	0.758577585220337	0.704693078994751	1.30617094039917	0.801678121089935	1.39315700531006	0.821090221405029	1.16700202226639	0.193563773400119	1.42128354697666	0.507194401877895	0.391051509205617	0.994046121835709	1.00598953915065	0.763121115365823	0.708913865780585	1.31399430238414	0.806479803582426	1.40150137373637	0.826008173432354	1.17399182656765	0.193563773400119	1.42128354697666	0.507194401877895	0.391051509205617
815	9.73	18.6800003051758	sp	A6H7G2	DBNL_BOVIN	7	1	0.765596628189087	0.73790431022644	0.691830992698669	0.285759091377258	0.275422900915146	0.834500312805176	0.417670994997024	0.073054979179182	0.500504300103881	-0.998545630797333	0.244472379130334	0.6260856539011	1.59722554536917	1.22283049199211	1.17859961433169	1.10501013461643	0.45642172056924	0.439912493121354	1.33288521723099	0.667114782769007	0.073054979179182	0.500504300103881	-0.998545630797333	0.244472379130334
816	9.72	12.8700003027916	tr	G3N0V2	G3N0V2_BOVIN	16	1	2.65460610389709	4.285484790802	11.2719697952271	5.29663515090942	1.5995579957962	2.6466969648997	6.05605431397757	0.351188217670147	2.28815553661508	1.19418512216726	0.533860538644308	4.35137563943864	0.229812381844609	0.610061351595827	0.984857467133052	2.59043822672163	1.21723233979237	0.367598232912513	0.608243733524496	1.3917562664755	0.351188217670147	2.28815553661508	1.19418512216726	0.533860538644308
817	9.72	19.0999999642372	sp	P07688	CATB_BOVIN	5	1	0.809095919132233	0.912010788917542	0.334194988012314	1.51356101036072	1.83653795719147	0.907035569349925	1.22809798518817	0.555557103011707	1.35396893648653	0.43719464017515	0.70060931125785	1.06756677726905	0.936709554186493	0.757887877704465	0.854289219500223	0.313043638232375	1.41776705924905	1.7203026511274	0.84962888379706	1.15037111620294	0.555557103011707	1.35396893648653	0.43719464017515	0.700609311257851
818	9.68	19.4399997591972	tr	E1BAK6	E1BAK6_BOVIN	5	1	1.09647798538208	0.779830098152161	0.149968504905701	0.711213529109955	0.0602559596300125	0.95876936117808	0.307145997881889	0.0673012702865508	0.320354415064418	-1.64225922129592	0.234003175588521	0.632957679529985	1.57988445727141	1.73230852684541	1.23204145138304	0.236932909980748	1.12363520044196	0.0951974540774302	1.51474481183329	0.485255188166714	0.0673012702865507	0.320354415064418	-1.64225922129592	0.234003175588521
819	9.67	17.6300004124641	sp	Q3SZZ7	FGL1_BOVIN	5	1	0.224905505776405	0.138038396835327	3.37287306785584	2.3550488948822	5.15228700637817	0.454314634203911	3.62673632303874	0.0486755306943145	7.98287365185543	2.99690817714867	0.207957986256102	2.04052547862132	0.490069842536663	0.110219405801471	0.067648455401102	1.65294337326026	1.15413844108106	2.52498048191944	0.222645901246412	1.77735409875359	0.0486755306943145	7.98287365185543	2.99690817714867	0.207957986256102
820	9.67	25.4400014877319	sp	Q1JPH6	IF4H_BOVIN	11	1	1.18032097816467	0.963828980922699	0.85506671667099	0.359749287366867	0.246603906154633	1.04804998636246	0.487139970064163	0.0818223631265358	0.464806045897597	-1.10529926037523	0.26047671118691	0.76759497821331	1.30277037810702	1.53768720701123	1.25564784590716	1.11395558978419	0.468670715126663	0.321268264063738	1.36536847700847	0.63463152299153	0.0818223631265358	0.464806045897597	-1.10529926037523	0.26047671118691
821	9.66	2.72000003606081	tr	E1BNY9	E1BNY9_BOVIN	11	1	0.920449614524841	0.529663383960724	0.887156009674072	1.77010905742645	0.990831971168518	0.816704332828522	1.21603234608968	0.293095167930772	1.48895052616918	0.574295817831249	0.485650681329394	1.0163683394591	0.983895268256967	0.90562602039994	0.521133297247929	0.872868600124051	1.74160192590068	0.974874888070428	0.803551528634945	1.19644847136505	0.293095167930772	1.48895052616918	0.574295817831249	0.485650681329394
822	9.65	10.0900001823902	tr	E1BH80	E1BH80_BOVIN	5	1	1.4060480594635	1.70608198642731	1.12719798088074	0.398107200860977	0.195884495973587	1.37071001529694	0.573729892571768	0.0909986999629882	0.418564018770579	-1.25647979708344	0.273693942680092	0.972219953934352	1.02857382833301	1.44622423534257	1.75483128022953	1.15940634248374	0.409482647676514	0.201481665934635	1.40987644796837	0.59012355203163	0.0909986999629882	0.418564018770579	-1.25647979708344	0.273693942680092
823	9.6	7.52800032496452	sp	A5D7H2	STRN3_BOVIN	5	1	1.28233098983765	1.06659603118896	1.05681800842285	0.816582381725311	0.928966403007507	1.11630900700887	0.934122264385223	0.175599562055693	0.836795420013842	-0.257053139503989	0.373861574735145	1.02521563569705	0.975404554106413	1.25079148735943	1.04036262621354	1.03082509827732	0.796498173937929	0.906118060105376	1.08885288922646	0.911147110773541	0.175599562055693	0.836795420013842	-0.257053139503989	0.373861574735145
824	9.59	4.54499982297421	tr	E1B970	E1B970_BOVIN	6	1	1.41905701160431	0.390840888023376	0.559757590293884	1.20226395130157	1.5995579957962	0.936632633209229	1.12052651246388	0.687751605791505	1.19633511873761	0.25862157550498	0.797564103463714	1.02857957283656	0.972214524193066	1.37962783733972	0.379981187984842	0.544204459311026	1.16885847536913	1.55511351580222	0.910607849839209	1.08939215016079	0.687751605791505	1.19633511873761	0.25862157550498	0.797564103463714
825	9.59	56.4100027084351	tr	G3X6Z3	G3X6Z3_BOVIN	9	1	0.954992592334747	0.870963573455811	0.192309200763702	0.990831971168518	0.679203629493713	0.941985388596853	0.620781600475311	0.299930812820268	0.659014044156253	-0.601618884253909	0.489688328317906	0.781383494536082	1.27978131991861	1.22218168033065	1.1146429116383	0.246113722785863	1.2680482478796	0.869232117446972	1.20553530396252	0.794464696037478	0.299930812820268	0.659014044156253	-0.601618884253909	0.489688328317904
826	9.58	28.7699997425079	tr	F1MV85	F1MV85_BOVIN	6	1	0.847227394580841	0.685488224029541	0.679203629493713	0.492039501667023	0.625172674655914	0.844238539536794	0.59880526860555	0.096140889519984	0.709284450499138	-0.495563774862213	0.280137123846491	0.721521904071172	1.38595930956153	1.17422269483487	0.95005878568854	0.94134859338479	0.681946728007425	0.866463888522844	1.17008026336165	0.829919736638353	0.096140889519984	0.709284450499138	-0.495563774862213	0.280137123846491
827	9.55	12.9199996590614	tr	A0A140T887	A0A140T887_BOVIN	5	1	0.188799098134041	0.177010893821716	0.405508488416672	0.564936995506287	0.229086801409721	0.455269997318586	0.399844095110893	0.862467611594654	0.878257072651096	-0.187284805292746	0.912243250451519	0.42755704621474	2.33886918448247	0.44157639268379	0.414005324877309	0.948431307603819	1.32131372996376	0.535804060388851	1.06481696734786	0.935183032652145	0.862467611594654	0.878257072651096	-0.187284805292746	0.912243250451519
828	9.51	12.8199994564056	tr	A8E651	A8E651_BOVIN	9	1	0.990831971168518	1.02801597118378	0.140604704618454	1.21338903903961	0.801678121089935	1.00628264745077	0.718557288249333	0.454380318515477	0.714071031702342	-0.485860502443031	0.621366669880649	0.862419967850049	1.15952788348921	1.14889729842247	1.19201318325983	0.163035075554861	1.4069584242866	0.929568134987019	1.16681278839051	0.833187211609495	0.454380318515478	0.714071031702342	-0.485860502443031	0.62136666988065
829	9.51	26.2899994850159	tr	G8JKV5	G8JKV5_BOVIN	5	1	0.990831971168518	0.625172674655914	0.170608192682266	0.824138104915619	0.731139123439789	0.872001548608144	0.575295140345891	0.294810048475545	0.659740961772552	-0.600028413633258	0.485817231143314	0.723648344477018	1.38188666861762	1.36921749179789	0.863917784691027	0.235761187024569	1.13886546028268	1.01035140758622	1.20500731503551	0.794992684964488	0.294810048475545	0.659740961772552	-0.600028413633258	0.485817231143313
830	9.48	10.1099997758865	tr	F1MBG0	F1MBG0_BOVIN	5	1	1	1.14815402030945	0.251188606023788	0.549540877342224	0.337287306785584	1.04938467343648	0.379338930050532	0.00617850814135344	0.361487012010846	-1.46798428185801	0.105356995349514	0.714361801743508	1.39985088446688	1.39985088446688	1.60724442083438	0.351626592310401	0.769275283198215	0.47215193472325	1.46898206325604	0.531017936743955	0.00617850814135343	0.361487012010846	-1.46798428185801	0.105356995349514
[truncated: 1,125 more rows]
