# Supplementary material for: Differential proteomic analysis demonstrates follicle fluid participate immune reaction and protein translation in yak
Source: BMC Vet Res. 2022 Jan 14;18:34. doi: 10.1186/s12917-021-03097-0 (PMC8758897; doi:10.1186/s12917-021-03097-0)
Supplement: Supplementary file 2 — Additional file 2. Upregulated DEPs in mature FF. [file 12917_2021_3097_MOESM2_ESM.csv]

	uid	d113_a	d114_a	d116_a	o117_a	o119_a	o121_a	fc_a	pvalue_a	fdr_a
1	Q28085	0.158917027	0.5409666	0.462562493	2.075728174	1.172655439	1.589170268	4.161529553	0.027420853	0.171519009
2	F1MY85	0.812375845	0.819892779	0.858533422	1.20713855	1.061101721	1.240957684	1.408862644	0.019969133	0.152966676
3	B8Y9S9	0.752306563	0.809831693	0.802407195	1.181394425	1.170563449	1.283496676	1.537485587	0.001977389	0.086650665
4	F1MAV0	0.896028573	0.904319548	0.896028573	1.067386851	1.149005207	1.087231249	1.225208375	0.013558515	0.135654324
5	A5PJE3	0.89403215	0.885835637	0.89403215	1.084808811	1.146445132	1.09484612	1.243913438	0.006731063	0.110603307
6	F1MGU7	0.424135905	0.491478931	0.460792283	1.735821583	1.30468319	1.583088107	3.35917536	0.011832158	0.12819261
7	E1B805	0.155634932	0.187114268	0.346822336	1.786928654	1.294514938	2.228984872	7.701055202	0.024919757	0.167185443
8	P06868	0.195763157	0.246451124	0.786558372	1.658559068	1.97574558	1.1369227	3.882921171	0.021021671	0.155591342
9	F1MM86	0.884954838	0.893143347	0.918165457	1.124400585	1.04453076	1.134805013	1.225301676	0.011962632	0.128254963
10	F1N1I6	0.676859889	0.049034165	0.204408429	1.71592718	1.669162844	1.684607493	5.449515195	0.017783214	0.143901568
11	F1MZX2	0.820058512	0.835304258	0.843033248	1.22982949	1.041945002	1.22982949	1.401540812	0.032073779	0.181472059
12	F1N3Q7	0.875990032	0.917274597	0.925762041	1.154779969	1.043516099	1.082677263	1.206671994	0.015709129	0.141961299
13	F1MI18	0.193081287	0.303207717	0.245324058	1.827006926	1.464671361	1.966708651	7.090472396	0.007583054	0.114867053
14	F1N076	0.062139256	0.084989659	0.116242788	1.58988626	1.532378339	2.614363698	21.7814907	0.034940281	0.184684342
15	A6QPP2	0.112235549	0.400064857	0.459335997	1.714472041	1.535078151	1.778813404	5.17514945	0.000897521	0.080001746
16	F1MMD7	0.42423316	0.310173461	0.126941801	2.011891908	1.868979997	1.257779673	5.965822246	0.015912904	0.142991867
17	Q7SIH1	0.453286865	0.398449344	0.101012031	1.283432827	1.942553967	1.821264966	5.297571329	0.008933658	0.117590511
18	E1BNR0	0.404930422	0.464922492	0.321647658	1.751379993	1.626973221	1.430146214	4.035666906	0.001930097	0.086650665
19	A0A140T8C8	0.114357673	0.141340024	0.202425552	1.897864961	1.362276657	2.281735134	12.09691228	0.022992086	0.160928731
20	Q3MHN2	0.087232947	0.169309207	0.483816345	1.662189724	1.344870329	2.252581447	7.104181966	0.016836133	0.142991867
21	F1MX87	0.302873492	0.335167077	0.454214847	1.824993343	1.371706764	1.711044477	4.493220644	0.006417143	0.108482907
22	F1N6Y1	0.65853977	0.490435654	0.756105084	1.123522838	1.30191334	1.669483314	2.149473198	0.028475936	0.17315741
23	E1BCJ2	0.157739877	0.165174005	0.682246751	1.794491477	1.548607951	1.651739939	4.969195175	0.008535185	0.117590511
24	F1N102	0.129518366	0.064912948	0.177146019	1.821090412	1.514716017	2.292616238	15.14737894	0.014782303	0.139365844
25	G3N0V0	0.146378322	0.86591809	0.588134646	1.877054588	1.490996449	1.031517906	2.748989981	0.04542923	0.201098693
26	F1N0C7	0.09906775	0.672871827	0.847095326	1.247188639	1.753607153	1.380169305	2.705911458	0.03406323	0.182439032
27	P50291	0.111074347	0.367801709	0.521931831	1.793138828	1.311033877	1.895019407	4.995156587	0.005496923	0.103027885
28	P12763	0.089900918	0.36792913	0.512582941	1.89567601	1.18512519	1.948785811	5.182934555	0.016787921	0.142991867
29	Q0V7N2	0.293942719	0.216901599	0.299407421	2.356474359	1.202992034	1.630281867	6.405105981	0.048488246	0.207957986
30	O77588	0.281369131	0.536137892	0.367516182	1.604266331	1.546238456	1.664472009	4.063191993	0.000982184	0.083741853
31	F1MXX6	0.418740153	0.152035374	0.163660773	2.301148411	1.153306302	1.811108987	7.169530832	0.037937292	0.186537126
32	A5PJT7	0.216441836	0.30153746	0.416237565	2.204657112	1.470080962	1.391045064	5.422491656	0.028707651	0.173217551
33	Q0VCX2	0.352070586	0.352070586	0.464119506	1.083003278	2.063620199	1.685115846	4.13584007	0.048402826	0.207957986
34	Q28065	0.184709445	0.234687013	0.250316201	1.550561889	1.579388918	2.200336534	7.959066127	0.017418455	0.142991867
35	Q3SZV7	0.206069357	0.522412418	0.741333057	1.652012879	1.164162085	1.714010203	3.082146857	0.012256604	0.129627019
36	F1MLW7	0.142283918	0.311283352	0.286520553	1.910538714	1.574548028	1.774825435	7.107145958	0.000759351	0.074454342
37	F1MW44	0.221603619	0.414549902	0.388666372	1.877486543	1.385405353	1.712288211	4.854687286	0.005347259	0.103027885
38	Q2KIW1	0.167065482	0.200856807	0.481822199	1.99015424	1.188192254	1.971909017	6.060946058	0.02150635	0.156097762
39	E1BFC8	0.410754763	0.727080727	0.797228178	1.477687357	1.25193737	1.335311605	2.100673173	0.012332547	0.129627019
40	P56652	0.085878098	0.259347738	0.381840894	2.041184995	1.264394417	1.967353857	7.252337441	0.01711616	0.142991867
41	P07995	0.060393154	0.213298472	0.079613696	2.018308908	1.475665096	2.152720674	15.98247842	0.010375677	0.120394693
42	G3MY87	0.292674344	0.339144298	0.54248125	2.062455846	1.38798472	1.375259542	4.109427365	0.02363292	0.162611073
43	E1BDW7	0.173705583	0.346588154	0.465386437	1.212868684	2.127226287	1.674224855	5.087167172	0.027366263	0.171519009
44	F1MVS8	0.100861141	0.366204611	0.436238362	1.554976189	1.689366587	1.85235311	5.642281276	0.000545202	0.073441986
45	G3N0S9	0.088368097	0.096893673	0.284639745	1.277307821	1.863354501	2.389436164	11.76863304	0.030352005	0.176618045
46	A7MB70	0.373618392	0.322424646	0.620052235	2.053185876	1.087497408	1.543221443	3.558940469	0.045288278	0.201098693
47	A0A0A0MPA0	0.486104274	0.255111175	0.504346814	1.278584563	1.468011603	2.007841572	3.817101627	0.02256898	0.15920061
48	Q2KJ63	0.424300898	0.190403076	0.244159654	1.835159976	1.179434686	2.126541711	5.985975198	0.030146232	0.175942743
49	A2VE41	0.219616561	0.512466011	0.858351371	1.843593168	1.218049895	1.347922994	2.772555299	0.024019149	0.162981144
50	Q3SZH5	0.519497189	0.469443318	0.574888061	1.554473248	1.341476755	1.540221429	2.836737687	0.001573292	0.086650665
51	A8YXZ2	0.297869427	0.264256653	0.463474707	1.745926503	1.349043477	1.879429233	4.850229517	0.007523313	0.114867053
52	P22457	0.186905699	0.210679726	0.280299682	2.030592056	1.105662528	2.185860309	7.851057404	0.04345728	0.196858665
53	F1MVS9	0.211265831	0.319763725	0.395211188	1.789901973	1.284781432	1.99907585	5.477797522	0.01783176	0.143901568
54	P34955	0.300639194	0.522451078	0.450864104	1.621980269	1.241782687	1.862282668	3.709744803	0.01510354	0.140620271
55	F1N2K1	0.207551238	0.493316108	0.621048302	1.47613241	1.273870623	1.928081319	3.53886752	0.01233401	0.129627019
56	A5PJ69	0.12697572	0.452606357	0.408997567	2.16630985	1.246581478	1.598529029	5.069313727	0.02585564	0.168893999
57	G3MZ03	0.453562395	0.888458439	0.692846474	1.108248372	1.382410536	1.474473785	1.948595212	0.018892982	0.147020386
58	P55906	0.213441284	0.388399308	0.811481125	1.695424333	1.359184534	1.532069417	3.245317914	0.012559477	0.129627019
59	Q27967	0.184812508	0.431252215	0.533005188	1.624543531	1.123909516	2.102477042	4.221614406	0.03618505	0.185728369
60	F1MPP2	0.963633995	0.203194563	0.602437642	1.270317234	1.270317234	1.690099333	2.391236436	0.043260391	0.196858665
61	A0A140T843	0.360776376	0.093161843	0.598739792	2.234797079	1.194642784	1.517882127	4.699748581	0.034451728	0.183088996
62	F1MC45	0.534512111	0.190527427	0.744659293	2.050961401	1.086319419	1.393020349	3.082469057	0.048846975	0.208236778
63	Q28034	0.444871651	0.424849132	0.185453379	1.170131712	2.188944204	1.585749922	4.686265087	0.039891026	0.189927311
64	E1BA17	0.796185314	0.521211637	0.872999669	1.238837293	1.273544585	1.297221503	1.73922994	0.03423095	0.182439032
65	A5PKC2	0.21151608	0.21151608	0.615663451	1.964913367	1.346924921	1.649466102	4.776475746	0.005323296	0.103027885
66	A0A140T854	0.737289584	0.44837159	0.293520293	1.366589806	1.736353021	1.417875707	3.056297441	0.004508818	0.098242125
67	Q1RML9	0.200084456	0.462608246	0.78924773	1.710855521	1.26244771	1.574756336	3.132400934	0.010141671	0.119088728
68	Q9XSC6	0.078561614	0.158201414	0.145616462	2.32921906	1.10461401	2.18378744	14.69121816	0.045145832	0.201098693
69	G3X6L4	0.510925237	0.581242348	0.409597584	1.107534735	1.586198003	1.804502093	2.995298414	0.033867717	0.182439032
70	Q3MHK9	0.533477458	0.877235387	0.50946702	1.352434211	1.188819859	1.538566065	2.124707279	0.010524122	0.120688912
71	E1B9H5	0.450363438	0.184316052	0.669211267	1.372660451	1.411117456	1.912331337	3.601612498	0.008043687	0.117590511
72	Q2TBU0	0.086267362	0.293661178	0.216693768	1.30570911	1.870021059	2.227647523	9.056613575	0.022469626	0.15920061
73	F1MHQ8	0.621867198	0.24756981	0.599373628	1.348024079	1.373085853	1.810079432	3.08493774	0.006894943	0.110603307
74	G5E604	0.271252812	0.211531107	0.804218777	2.095917901	1.012451659	1.604627744	3.661994895	0.046358692	0.203482212
75	Q3SYR5	0.085794846	0.364301714	0.360961726	1.727671358	1.162682348	2.298588007	6.397742062	0.038657727	0.187215085
76	F1N4Y5	0.754744478	0.125256414	0.341821969	1.651201305	1.621062839	1.505912996	3.91069548	0.018829395	0.147020386
77	A0A140T879	0.336901201	0.31010058	0.233078692	1.768082772	1.105356982	2.246479772	5.817558372	0.049532483	0.209292066
78	Q3MI05	0.612380617	0.690274195	0.877044191	1.256091853	1.199558721	1.364650424	1.752673646	0.007107488	0.110617332
79	F1N514	0.314768722	0.261813192	0.171392411	1.651929863	2.238677623	1.361418189	7.021665716	0.025757103	0.168893999
80	Q3SZZ7	0.490069843	0.110219406	0.067648455	1.652943373	1.154138441	2.524980482	7.982873652	0.048675531	0.207957986
81	Q2KJB3	0.231672223	0.251694731	0.566075067	1.806649776	1.088614159	2.055294045	4.717323952	0.033688652	0.182439032
82	C4T8B4	0.61896305	0.491659814	0.514830988	1.75252706	1.095632102	1.526386986	2.691276743	0.036934829	0.185728369
83	F1N663	0.240857874	0.507879666	0.577777826	1.547963938	1.34822029	1.777300406	3.523128909	0.002577266	0.087622926
84	Q0VCQ9	0.478369446	0.452650912	0.894877113	0.99945542	1.689520509	1.4851266	2.286055266	0.040818239	0.191953399
85	F1MLW8	0.292796579	0.071542824	0.527917494	2.241640595	1.700458262	1.165644246	5.724520728	0.03091077	0.178152875
86	F1MZP8	0.708115647	0.081302581	0.056247625	1.324659195	2.099443301	1.730231652	6.095000924	0.009738508	0.117927043
87	E1BLL9	0.8623179	0.870297	0.8235072	1.201344	1.136757	1.105777	1.347306	0.002640232	0.08762293
88	O02659	0.2123772	0.3972902	0.5384035	1.734235	1.267967	1.849728	4.226158	0.00835463	0.1175905
89	G3N3D4	0.3081071	0.150211	0.3472977	1.908542	1.193168	2.092675	6.44772	0.02867864	0.1732176
90	Q32KL2	0.6994832	0.8332538	0.457907	1.296515	1.139665	1.573176	2.0141	0.01660548	0.1429919
91	F1MBI1	0.413147	0.1500046	0.1754303	1.706493	1.445788	2.109136	7.123675	0.007614848	0.1148671
92	Q5E956	0.1417337	0.5963116	0.192076	1.105282	2.352195	1.612401	5.450771	0.04753528	0.2066889
93	Q3ZBV8	0.6354018	0.9617194	0.7781232	1.25617	1.352223	1.016362	1.526056	0.03893436	0.1873909
94	F1N4M9	0.9274647	0.6971037	0.8939174	1.167608	1.167608	1.146297	1.382384	0.04540332	0.2010987
95	E1BDR2	0.7682222	0.2277649	0.5616773	1.162751	1.894466	1.385118	2.851921	0.02672866	0.1700565
96	F1MYG5	0.420335	0.3627401	0.6420894	1.036562	1.818007	1.720266	3.21004	0.03898801	0.1873909
97	A7YWG4	0.3102065	0.4567208	0.149848	1.444279	1.886475	1.752472	5.544679	0.001632517	0.08665066
98	Q5E9I4	0.4307208	0.2158718	0.2742811	1.337199	1.439447	2.30248	5.515552	0.04050975	0.1918831
99	P33046	0.4275431	0.5584444	0.5688265	1.339615	1.339615	1.765956	2.858983	0.01428091	0.1382796
100	E1BMM8	0.5749718	0.8543713	0.3661395	1.752454	1.471115	0.980949	2.34172	0.04909501	0.2083431
101	E1BF81	0.2810335	0.2337534	0.7190483	1.345111	1.249563	2.171491	3.862886	0.03719928	0.1857284
102	F1MN74	0.2438515	0.618195	0.1188846	1.291592	2.24453	1.482946	5.116637	0.0261906	0.1695042
103	Q8SPP7	0.1786019	0.6079755	0.4091534	1.674504	1.11657	2.013195	4.017852	0.02780879	0.171519
104	F1MS40	0.7709625	0.6471922	0.272291	1.188593	1.402921	1.71804	2.54936	0.01530017	0.1406203
105	A7MB28	0.8471773	0.8090481	0.7111715	1.13756	1.224544	1.270499	1.534429	0.001698868	0.08665066
106	Q70E76	0.109833	0.1408422	0.4928703	1.789504	1.193254	2.273697	7.069446	0.02781389	0.171519
107	Q3ZBV9	0.9235766	0.3086547	0.5827375	1.060408	1.50478	1.619843	2.305842	0.03279879	0.1814721
108	G3X7F3	0.6108489	0.843206	0.7344016	1.20763	1.373833	1.230081	1.741658	0.003812383	0.09231198
109	E1B9T2	0.8330396	0.6740089	0.7123044	1.068232	1.237844	1.474571	1.703491	0.03347278	0.182439
110	Q2NKV1	0.7628166	0.695697	0.8441511	1.388098	1.143985	1.165253	1.605677	0.01252491	0.129627
111	F1N6D1	0.752049	0.9294928	0.8246052	1.170163	1.236648	1.087042	1.394113	0.008702607	0.1175905
112	E1BA00	0.3726639	0.4734971	0.4480404	1.902468	1.14635	1.65698	3.636064	0.03423639	0.182439
113	Q32PA1	0.5032883	0.2499291	0.8124879	1.793977	1.004192	1.636126	2.832139	0.03682239	0.1857284
114	E1BB36	0.2647912	0.4354153	0.2528737	1.900656	1.781983	1.36428	5.295378	0.007755471	0.1160953
115	F1N2D3	0.4886207	0.7327771	0.7260591	1.422236	1.309097	1.32121	2.080941	0.005465491	0.1030279
116	Q3ZCE8	0.4430451	0.4725502	0.8520166	1.480635	1.186992	1.564761	2.39441	0.009691554	0.117927
117	F1N455	0.3652121	0.435056	0.6117095	1.024579	1.847333	1.71611	3.249359	0.0445101	0.2001934
118	A0A0A0MP89	0.1731126	0.6343498	0.4724206	1.535779	1.453211	1.731126	3.687928	0.003877898	0.09231198
119	F1MDQ8	0.910797	0.28017	0.585358	1.539649	1.026648	1.657378	2.37776	0.03750558	0.1857284
120	F1MKI2	0.6145123	0.6737992	0.7595047	1.149557	1.39486	1.407767	1.92995	0.007024844	0.1106033
121	G3MXG6	0.1187977	0.481735	0.3426165	1.177086	2.28459	1.595175	5.361665	0.04040646	0.1918573
122	P79331	0.7504801	0.684446	0.7574244	1.268642	1.222754	1.316253	1.736789	0.000128754	0.06312164
123	H9KUV2	0.9195612	0.6131697	0.4524604	1.269348	1.366409	1.379052	2.022379	0.03220457	0.1814721
124	Q0VCC0	0.8425218	0.6943543	0.6570239	1.11066	1.335307	1.360133	1.734856	0.007050185	0.1106033
125	F1N6T3	0.8503077	0.9323437	0.9409709	1.012922	1.16299	1.100465	1.202949	0.03055975	0.1767778
126	Q5EA01	0.1475427	0.4063663	0.9482386	1.308934	1.296933	1.891985	2.994281	0.03278695	0.1814721
127	E1BEL6	0.6720063	0.6972254	0.7931832	1.328536	1.105028	1.40402	1.774676	0.014427	0.1382796
128	F1N0R8	0.3992952	0.121701	0.5933271	1.15158	2.114921	1.619176	4.384434	0.02852108	0.1731574
129	Q1RMN9	0.1882915	0.1798169	0.3688338	1.454892	1.523458	2.284708	7.141751	0.02477761	0.1669721
130	A2I7M9	0.2252892	0.3347654	0.5305672	1.873874	1.447906	1.587598	4.501449	0.001788511	0.08665066
131	G3X6Y4	0.1114086	0.173348	0.6293883	2.122847	1.114086	1.848922	5.563511	0.02559907	0.168894
132	E1B969	0.573483	0.6524098	0.8841387	1.209262	1.536457	1.144249	1.843559	0.02018357	0.1539468
133	G3MX39	0.702949	0.4354355	0.9526287	1.199289	1.114099	1.595599	1.869422	0.04506651	0.2010987
134	F2Z4J5	1.019448	0.6314878	0.5350138	1.331573	1.138583	1.343894	1.744803	0.04962815	0.2092921
135	E1BD43	0.4397186	0.2749001	0.1567382	1.734502	1.327929	2.066212	5.885813	0.01297324	0.1311367
136	P01045	0.6501793	0.6442184	0.6871212	1.2736	1.435599	1.309282	2.02798	0.003176715	0.08762293
137	Q29RQ1	0.2583376	0.724749	0.4132259	1.645082	1.138119	1.820487	3.297033	0.01639571	0.1429919
138	F1MIH9	0.6863776	0.7253762	0.7953586	1.038874	1.434046	1.319967	1.718484	0.03819678	0.1866488
139	E1BAJ4	0.7396187	0.9141295	0.753369	1.069074	1.250282	1.273527	1.492608	0.01034865	0.1203947
140	F1N2K7	0.7288326	0.6833257	0.7155299	1.082999	1.522747	1.266566	1.819962	0.04349523	0.1968587
