# Supplementary material for: Differential proteomic analysis demonstrates follicle fluid participate immune reaction and protein translation in yak
Source: BMC Vet Res. 2022 Jan 14;18:34. doi: 10.1186/s12917-021-03097-0 (PMC8758897; doi:10.1186/s12917-021-03097-0)
Supplement: Supplementary file 3 — Additional file 3. Upregulated DEPs in immature FF. [file 12917_2021_3097_MOESM3_ESM.csv]

	uid	d113_a	d114_a	d116_a	o117_a	o119_a	o121_a	fc_a	pvalue_a	fdr_a
1	P49951	1.56500960194691	1.48087012726414	1.17629707943766	0.867994530310401	0.557849384970082	0.3519792760708	0.421067916367118	0.0145374629110253	0.138279615727078
2	G3X757	1.74853732524454	1.5800646869015	1.65453086558688	0.459912183865029	0.272066461002552	0.284888477399503	0.204061811558537	9.58458645322143e-05	0.0626512467825574
3	F1MC48	1.60342475598878	1.34601097018982	1.23893517143147	0.897529177629836	0.582168393964046	0.331931530796047	0.432537888042261	0.0206959110228714	0.154903364564316
4	P24627	1.40589790614592	1.54153610378377	1.64419625108355	0.313295207224571	0.440508014197149	0.654566517565038	0.306725424071051	0.00156047207356817	0.0866506645494126
5	A0A140T856	1.19499847899695	1.28637405041183	1.60460210115071	0.66890946900819	0.819157385085622	0.425958515346698	0.468437898543296	0.0129648161329993	0.131136733820558
6	A5D7D1	1.51417806615813	1.12765689331024	1.18080162995195	0.673250974581075	0.608382813077296	0.895729622921313	0.569597281783427	0.0250650282106231	0.167185443268816
7	P10096	1.89172580054217	1.57346882239485	1.70945686522254	0.47082351155326	0.229539921030176	0.124985079257	0.159498376601587	0.000488273605070535	0.0734419857317309
8	A4FUD0	1.77750173389475	1.68193806326196	1.36084933407008	0.783087075618471	0.269035732027168	0.127588061127565	0.244738611451915	0.0105198108679972	0.120688912211394
9	Q3SYU2	1.4695592300434	1.40341817868861	1.61133934395763	0.792842793280402	0.558710825755408	0.164129628274547	0.337996473242276	0.0234626490640082	0.162215646779569
10	E1BJX6	1.74390418057497	1.22891720648119	1.77632518399689	0.454488092377293	0.582804036721876	0.213561299847779	0.263384886154312	0.00855310011833184	0.117590511210505
11	A7E307	1.20662313723838	1.60535656964558	1.42420260162133	0.367766078795174	0.985307195250986	0.410744417448545	0.41636963733911	0.0334063207542281	0.182439032139701
12	Q863B3	1.49160639911978	1.36036112881568	1.38565223129328	0.480456710005285	0.688104282426084	0.593819248339896	0.415889188012476	0.000687124002775762	0.0734419857317309
13	P35605	1.63438201785008	1.32237182094561	1.75935505623974	0.395688636212004	0.598899046926785	0.289303421825783	0.272235254431064	0.00296656512555028	0.0876229255483768
14	P56701	1.4951361968445	1.55124572489208	1.31425832627857	0.917657813942356	0.40057210331702	0.321129834725466	0.375944737181892	0.0277723374457717	0.171519008675819
15	Q3T0K2	1.96768174866878	1.36130321749657	1.2530109238777	0.527174994750488	0.55202010218406	0.338809013022402	0.309473020924867	0.032807388388882	0.181472058992885
16	E1BEK9	1.17610741591361	1.62347982198854	1.6999927666972	0.58404590206524	0.589449988931563	0.326924104403841	0.33345778803065	0.0119687191442837	0.128254963070713
17	Q3ZCI9	1.88270856277372	1.30251613394603	1.29057454906097	0.646819613711469	0.629191765566844	0.248189374940978	0.340542698749534	0.0183863738690612	0.145074005595498
18	G5E531	1.77483596506389	1.48990382638208	1.09940632834545	0.638495973624819	0.52620886795629	0.471149038627468	0.374839392473587	0.03665276200775	0.185728368816754
19	Q08DS7	1.70970058778799	1.44850517450495	1.37062955484424	0.693298100999005	0.506897329416997	0.270969252446813	0.324843934442903	0.00340597367599353	0.0902583024138286
20	F1MWD3	1.67633554291054	1.47353662466111	1.3438815283568	0.619956147009298	0.581247203015777	0.305042954046483	0.335186662641588	0.00198841402586617	0.0866506645494126
21	Q5E9F9	1.58211079486347	1.46972777426366	1.44290211417839	0.807675503952429	0.321541396021051	0.376042416721002	0.334893472783726	0.017240541859356	0.142991866602928
22	P68103	1.75252449723374	1.45768623343308	1.59832124931946	0.831120725722468	0.231027769319956	0.129319524971295	0.247782072568668	0.0203209496449543	0.153946754128278
23	E1BFV0	1.7033700952086	1.61179195739853	1.13581879145229	0.910560971833381	0.401151996182519	0.237306187924675	0.348017484282818	0.0234441740040908	0.162215646779569
24	Q2NKZ1	1.61781487572933	1.26162073333203	1.60298270230464	0.706201767844035	0.615076049103115	0.19630387168686	0.338563155693413	0.00890026231070937	0.117590511210505
25	F1N085	1.7461356305384	1.60722986803716	1.7461356305384	0.434588199295445	0.348399816927161	0.117510854663427	0.176585679282415	0.00108341737436118	0.0866506645494126
26	F1MTX7	1.8195872844441	1.18024685944158	1.43209848782082	0.544468721182658	0.724390800532269	0.299207846578565	0.353811192226925	0.0173545798492655	0.142991866602928
27	F1N1G7	1.54466569333102	1.12936552102955	1.54466569333102	0.94805713780824	0.603718511280738	0.229527443219436	0.422240120891529	0.0380493882253692	0.186537125774872
28	F1MCT8	1.75862648605766	1.27401231082964	1.79132119254294	0.571707151684024	0.493371030754302	0.110961828131432	0.243791410614221	0.00560048557134407	0.103027884773244
29	A6QLD6	1.78607178430332	1.1478863283973	1.34245248139588	0.9034391978554	0.501070627679614	0.319079580368492	0.403045817977088	0.02957532933372	0.175218189798867
30	A5D973	1.53130820726866	1.25043930304696	1.46238799452298	0.975130207326121	0.335013784859444	0.445720502975834	0.413715465295487	0.0367790395097651	0.185728368816754
31	F1MSD2	1.43951937471934	1.31285720059987	1.349638647922	0.968762959012945	0.517866069206081	0.411355748539758	0.462695693084017	0.0444314559110207	0.200193354123817
32	F1MVW5	1.44681841200264	1.06761354233172	1.75555360260469	0.322414075889264	0.655260598411724	0.752339768759967	0.405156977697396	0.0301418503251758	0.175942743132586
33	Q3MHL7	1.67619537522183	1.28328952745597	1.51469292791059	0.597481675507901	0.603010091723691	0.325330402180011	0.34102850337778	0.00300052780196914	0.0876229255483768
34	P61286	1.67886407749764	1.50319583416012	1.50319583416012	0.833710995543161	0.37412394368195	0.106909314957011	0.2806131245569	0.0268836166698525	0.170060555772841
35	G3X6V0	1.50972444010522	1.31491499328762	1.37688497766846	0.729285691818527	0.298467990696092	0.770721906424079	0.428053109534214	0.022536255595024	0.159200609660662
36	Q5KR49	2.25249372831044	1.4343779167787	1.39528717482001	0.291516826065023	0.275843990670604	0.350480363355217	0.180600648782411	0.03744937103166	0.185728368816754
37	Q0IIK5	1.48173201161111	1.55156461144107	1.6397202163227	0.287587281522384	0.709201534549244	0.330194344553493	0.283967125785627	0.008383424715424	0.117590511210505
38	F1MWE0	1.6854973117713	1.60963744714172	1.36372899666251	0.814194326076968	0.264684269041219	0.262257649306285	0.287867667909253	0.0125301038074773	0.129627019497813
39	P09867	1.72825913767139	1.39832741549292	1.57619097960164	0.203990051589833	0.556684189483348	0.536548226160867	0.275841767592839	0.00180440450796919	0.0866506645494126
40	Q3SWY3	1.07323106904132	2.08301917884071	1.45443090251577	0.777487206728369	0.168536240928797	0.443295401945033	0.301326160773953	0.0463472286276025	0.203482211790121
41	E1BMP2	1.13349616926366	1.37537182757791	1.37537182757791	0.83641170892481	0.867800845253501	0.411547621402223	0.544703795651123	0.0370830677403304	0.185728368816754
42	A0A140T866	1.90812888654975	1.66191075364363	1.4341933964155	0.592389848864923	0.205403401060135	0.19797371346606	0.198984930579072	0.00212854587974414	0.0876229255483768
43	F1MWN1	1.60308274215588	1.37074269688715	1.29704770470963	0.922477725318544	0.462334213581302	0.344314917347496	0.404864953382348	0.0234927300792441	0.162215646779569
44	F1MKH6	1.9354576483805	1.45473432005339	1.24389478255744	0.806833072344634	0.25514306009667	0.303937116567374	0.294753491336018	0.0163858259527277	0.142991866602928
45	Q2KJ46	1.41358762753916	1.65318937286811	1.362456722496	0.43483327609165	0.567966500502537	0.567966500502537	0.354636123394075	0.00271797086200838	0.0876229255483768
46	F1MPE5	1.81336059470011	1.46718265708706	1.20916120632449	0.917242551781022	0.455495520001188	0.137557470106132	0.336390859571983	0.0282041897126293	0.172838800082706
47	P63243	1.69749574920114	1.13190173748878	1.71320271989914	0.410968653987408	0.46324287200654	0.583188267416993	0.320829420845131	0.0263440700184757	0.16993658324418
48	F1MFT4	1.56232958995165	1.69735551782162	1.08086803113876	0.193095658986807	0.985763454515787	0.480587747585377	0.382312301676813	0.0421742718515223	0.196445955108872
49	E1BIU0	1.40043733087805	1.48000739093956	1.43967194278462	0.451090524255803	0.805867476124288	0.42292533501768	0.388851381992121	0.0164204609525171	0.142991866602928
50	Q56JV9	1.59449253762603	1.74832596536295	1.68508842805904	0.537802093705597	0.292834616284791	0.141456358961582	0.193339511308206	0.00312357298128733	0.0876229255483768
51	Q3T169	1.62461913644427	1.67013441935551	1.58034372690791	0.547963413083608	0.324154091935584	0.252785212273119	0.23074467073353	0.00286020482275797	0.0876229255483768
52	F1MLV1	1.77780564277274	1.49239675207699	0.986016681279158	0.858784678625218	0.317602844106253	0.567393401139639	0.409701872173627	0.0472954017107674	0.206102850566255
53	Q3SZA0	1.4021792112872	1.46826256440667	1.21005053773992	0.595392755178911	0.876604127867342	0.447510803519956	0.470410808089702	0.0129381571781649	0.131136733820558
54	F1MSF1	1.78302737507465	1.76668052869264	1.24496750536352	0.861307082418335	0.262517430709443	0.0815000777414158	0.2513881520684	0.0178164907213369	0.143901568237945
55	A7MBG8	1.53051372855967	1.21573023457783	1.37036815054434	0.71258591182851	0.686810994889535	0.483990979600102	0.457509193071306	0.00359574322847211	0.0915747074160236
56	P02070	1.85296317577623	1.54122747878896	1.37996101311632	0.972448995515294	0.183597507312313	0.0698018294908808	0.256767781513276	0.0351423559027965	0.185253118078989
57	Q5E9T9	1.32594833971587	1.42733699362433	1.56504464132926	0.330009588738665	0.852170660046924	0.499489776544944	0.389426013110369	0.0165722457321819	0.142991866602928
58	Q0V8H6	1.35895613014475	1.56029094424986	1.4494572149723	0.638565482874994	0.354164744883106	0.638565482874994	0.373404928002004	0.00257863760035408	0.0876229255483768
59	Q32L92	1.66078470307997	1.72311069456832	1.50076708343406	0.510873496098957	0.387537146126916	0.216926876691775	0.228334613340677	0.000430773528233265	0.0734419857317309
60	F1N399	1.22878638015096	1.31061867624807	1.6198562154609	0.811851206532037	0.582742112672872	0.446145408935165	0.442563861182238	0.00869477273152588	0.117590511210505
61	E1BB38	1.15616312711649	1.5382218477481	1.1995516609139	0.722801594517959	0.829887301503522	0.553374468200035	0.5408571225506	0.0195209321010683	0.151306513241877
62	E1BCW3	1.63793096764385	1.52158283938671	1.91555869367241	0.236753102622083	0.329834089867862	0.358340306807083	0.182249120415307	0.003946888830756	0.0923119797447362
63	E1BF20	1.47319253492542	1.77116627806741	1.25967790386289	0.100059762885527	0.912555992581536	0.483347527677214	0.332138341045455	0.0299576604355852	0.175942743132586
64	O18789	1.78819577624525	1.63085384063245	1.47372027825288	0.353520938079243	0.487994710730588	0.265714456059595	0.226299239204233	0.000595771334266849	0.0734419857317309
65	Q1JQD0	1.45607913856458	1.70288315420561	1.4831491732946	0.877374501309045	0.375997502152424	0.104516530473747	0.292515279708767	0.0295555388856815	0.175218189798867
66	F2Z4C6	1.53205850154799	1.69541271828622	1.31001223266651	0.706765549185475	0.450065178652455	0.305685819661349	0.322318871861285	0.00321599561983668	0.0876229255483768
67	F1MTR1	1.3903814527364	1.24489864049152	1.19986932554992	0.623927280762456	0.893581027862119	0.647342272597582	0.564476202836456	0.00851111218235663	0.117590511210505
68	Q3T147	1.47741912883904	1.28677824394562	1.5470484666659	0.720283936099489	0.76825201872693	0.200218205723019	0.39170908443594	0.0265554018466304	0.170056535281101
69	O77802	1.11430274091677	1.81552893746477	1.81552893746477	0.304090777387789	0.553354175551177	0.397194431214731	0.264392842972576	0.0291482011649682	0.175218189798867
70	F1N152	1.78832506421442	1.2486665236314	1.73958821086458	0.207227000358453	0.705417895019163	0.310775305911979	0.256128915007323	0.00700368165043719	0.110603306763981
71	Q3ZC84	1.47740963137609	1.4239702194146	1.43714609205494	0.713675738760892	0.621585527040575	0.326212791352902	0.382958193414561	0.0153364780489475	0.140620270835899
72	F1MZU1	1.69823150989516	1.19673199155393	1.36143504602848	0.90781406718241	0.583441043899399	0.25234634144062	0.409642431993527	0.0275638315458814	0.171519008675819
73	Q3T0J0	1.71130821999631	1.51819737177437	1.72714299783264	0.536201798419627	0.238412093293062	0.268737518683989	0.210495336019005	0.000616018575537294	0.0734419857317309
74	Q3ZCF0	1.48511744831126	1.41827616188433	1.72091993920365	0.452648224337689	0.678829664561002	0.244208561702067	0.297489873016824	0.00307481006740558	0.0876229255483768
75	A0A140T886	1.83199282248496	1.31499400401885	1.08373663359328	0.926667192532943	0.509241421881444	0.333367925488525	0.418197160979723	0.0466926087252348	0.20392918866411
76	Q58DW5	1.48282870046998	1.81589582706412	1.70251573387484	0.48204879177125	0.365671349694094	0.151039597125717	0.199702411079465	0.000635028737236584	0.0734419857317309
77	E1BH89	1.57547920932847	1.38488164028716	1.15189448810603	0.556432804275178	0.489116797760707	0.84219506024246	0.45905336785926	0.0108981083428712	0.121027449296794
78	P26452	1.42706526297954	1.73158534809355	1.41398188750414	0.784230696642387	0.208182277758831	0.434954527021557	0.312154432237207	0.00984085535766485	0.117927043273334
79	Q2HJ81	1.25439846053737	1.45356808304948	1.62343748212092	0.996404087219994	0.303693512713377	0.368498374358868	0.385232124361704	0.038696573745802	0.187215084986928
80	A7MBC5	1.91500161450505	1.25362915975226	1.26522916949626	0.651882264054001	0.562560465465985	0.351697326726445	0.353222717026236	0.0342288121646008	0.182439032139701
81	Q3T0B2	1.38366037745393	1.21626857516293	1.34595176717307	0.939787150353351	0.726155361196384	0.38817676866033	0.520573080151145	0.0484525779780685	0.207957986256102
82	Q3T0V4	1.79508501362223	1.79508501362223	1.3870273305807	0.418875560416852	0.37160790629881	0.232319175459174	0.205497706569096	0.00464674517431992	0.0984772799397526
83	Q5E9A3	1.18994809659739	1.55427562435882	1.59782062456109	1.01748501196643	0.37284476400336	0.267625878512907	0.381837568332151	0.0419271556500314	0.196227093626997
84	A6QLT5	1.54077342119709	1.68942413680444	1.78541280041401	0.505520497959949	0.316037585313937	0.162831558310571	0.196265174373599	0.000642504384514819	0.0734419857317309
85	Q29RS5	1.50637062350232	1.20762437111441	1.42538375110143	0.754973682961191	0.851004494160331	0.254643077160321	0.44949287527905	0.0366317206564797	0.185728368816754
86	Q58DT1	1.81507357981442	1.70174399536463	1.2328045632081	0.56350028093186	0.44760423474031	0.239273345940674	0.263258386705566	0.00986233304274691	0.117927043273334
87	Q32LC7	1.48240651230224	1.30306864741462	1.52393757043354	0.90984481703018	0.558428164506981	0.222314288312441	0.39230108038192	0.0367657736414207	0.185728368816754
88	A4FUZ3	1.3086225404737	1.40868637695871	1.60256016739835	0.68047847008756	0.497524404081765	0.502128040999911	0.388930979660708	0.00179914559646333	0.0866506645494126
89	F1MBQ8	1.54524986282586	1.99985620635969	1.58854153845453	0.175791795128897	0.445655025364087	0.244905571866941	0.168759614717338	0.00280495349063469	0.0876229255483768
90	P67774	1.62669756709093	1.30408784916702	1.45648777590985	0.861602138066057	0.212474513943156	0.538650155822982	0.367592063952445	0.0225612049856722	0.159200609660662
91	A6H7F8	1.50459754140729	1.15191480448301	1.50459754140729	0.498219039928403	0.74717157329863	0.593499499475381	0.441922987498096	0.00844731043576413	0.117590511210505
92	Q2HJ60	1.65721501426165	1.70364350234653	1.04563211747436	0.287990988509312	0.962451504773494	0.34306687263466	0.361627766457115	0.036370153783572	0.185728368816754
93	F1MZK4	1.71742365107233	1.65530268742559	1.68607710626968	0.499893444014075	0.298454051348283	0.142849059870043	0.186051220512609	0.00460206190076019	0.0984772799397526
94	P49907	1.81794699882339	1.62772578911115	2.03039776133279	0.123475609146996	0.233120988283166	0.167332853302502	0.0956761688913526	0.00297826040640054	0.0876229255483768
95	A6QLG5	1.7000655114315	1.84699540676035	1.49439580041835	0.537607965814466	0.306524872458412	0.114410443116914	0.190132204815206	0.00118485179511837	0.0866506645494126
96	Q5E9F7	1.82176400930309	1.19259245890496	1.46046834804737	0.515812802394768	0.614457876296746	0.394904505053075	0.340834612833151	0.022913311776132	0.160928731183388
97	Q5E9F5	1.75260972253393	1.24647974591578	2.01226589896076	0.383429288591632	0.452569410870373	0.152645933127523	0.197280887126628	0.0162807700270001	0.142991866602928
98	Q0VCX5	1.37819312311269	1.31616422337931	1.30409744648179	0.647604832586988	0.538654224105073	0.815286150334151	0.500579676564904	0.00981752664091649	0.117927043273334
99	E1BKW5	1.26230308321665	1.22790179819256	1.63366761325013	1.02132427333863	0.516611031094299	0.33819220090773	0.454943140887687	0.0456173546585337	0.201476649741857
100	A5D989	1.38226681423912	1.82218286810396	1.19286656684535	0.738910596849748	0.406061622364492	0.457711531597329	0.364468612214862	0.0203698114840812	0.153946754128278
101	Q2KJ25	1.54659777950953	1.22850625002242	1.50444866988765	0.747097683280528	0.551286470716972	0.422063146582901	0.402015682810433	0.0034575667866715	0.0904038462488374
102	F1ML12	1.61798447389313	1.44868637877883	1.51696074124022	0.739561614420942	0.322830302890929	0.353976488775948	0.309005725497003	0.00893472012767221	0.117590511210505
103	A3KMV6	1.66504415843932	1.84257783881876	1.21737892648987	0.202034620731175	0.834498828493662	0.238465627027214	0.269841021584542	0.0144898033962155	0.138279615727078
104	Q08DW2	1.80668956779208	1.37051420957849	1.46178515643935	0.311088269083977	0.818245384157787	0.231677412948325	0.293385279768779	0.0107483507096013	0.121027449296794
105	Q05717	1.17621573872443	1.76395315783057	1.89883448867171	0.0806282020286822	0.87596552574423	0.204402887000381	0.239924737047668	0.0214058541322138	0.156097762165547
106	P01966	1.88890838728258	1.52830806776498	1.88890838728258	0.428756699193246	0.199623054224392	0.065495404252219	0.13076872073088	0.000711574568537933	0.0734419857317309
107	F1N0F7	1.3873986761949	1.93286418489882	1.71475124954631	0.0499115716065625	0.50373405804761	0.411340259705799	0.191655051635457	0.00316974761338172	0.0876229255483768
108	P00515	1.65067950802769	1.09059326489715	1.53342580509068	0.657147398459477	0.621817241227318	0.446336782297687	0.403607737597591	0.0260726961592744	0.169299858173302
109	A7Z090	1.1612541470995	1.6631342939757	1.32107407807878	0.47525567375378	0.560954046677265	0.818327760414972	0.447365637073592	0.016929703088838	0.142991866602928
110	Q2HJ58	1.37438073633768	1.73024221501688	1.63722002907763	0.727959151659045	0.430632783695237	0.0995650842135365	0.265330805924988	0.00960463268967277	0.117927043273334
111	E1BMW2	1.68436517136353	1.78006744585722	1.24290031994444	0.382328150995633	0.702160301621005	0.208178610218175	0.274607103446835	0.00693284756364437	0.110603306763981
112	F6Q087	1.42640228388067	1.1647749742697	1.40036748281667	0.776679859959826	0.490051935015148	0.741723464057987	0.503177438654081	0.00586281265783064	0.103027884773244
113	Q5E9E0	2.04036344881789	1.38582225992342	1.68154126604787	0.438235378476972	0.385218779002479	0.0688188677313639	0.174690822280618	0.00589630128653466	0.103027884773244
114	Q3ZBW4	1.6588326932991	1.39252371809192	1.3176576084997	1.03705687167647	0.31608409258231	0.277845015850513	0.373307563831093	0.0499498257023546	0.210183801156824
115	P60661	1.81199917199065	1.40009657228944	1.23071641425566	0.748441714410281	0.634100390116535	0.174645736937431	0.350495989003834	0.0174109371695572	0.142991866602928
116	F1MUP9	1.29335067928849	1.58385800106657	1.80184055917328	0.440267184447399	0.448452261263727	0.432231314760535	0.28231178875237	0.016797248536185	0.142991866602928
117	F1MBP8	1.05685782414231	1.41911166837614	1.70614796251602	0.636819855358635	0.879055958065053	0.302006731541851	0.434679935346426	0.035727323334699	0.185728368816754
118	G8JKY0	1.60945165826031	1.55123615162538	1.24359204177796	0.455698853378786	0.784653557507772	0.355367737449791	0.362311252254688	0.00585248544167267	0.103027884773244
119	Q3T0X6	1.90080997232039	1.41559405466653	1.58102470658599	0.574035464939022	0.295759567005663	0.232776234482403	0.225132682149865	0.00277045630807088	0.0876229255483768
120	Q2KJA1	1.20925865615579	1.91654556506746	1.36307391558136	0.777175638233802	0.358524754426631	0.375421470534952	0.336636864967573	0.0239185539522639	0.162949291607965
121	Q3ZBL4	1.58285636199013	1.71965633706403	1.52560283432396	0.427997689445024	0.346291294072669	0.397595483104186	0.242720883234941	0.000589287645257447	0.0734419857317309
122	P39872	1.42837883827705	1.40230796099453	1.37671292006812	0.784952559963838	0.677397239553169	0.330250481143292	0.426058943822344	0.0266721840422792	0.170056535281101
123	Q58DA0	1.51735431874477	1.60356736920765	1.28554414612611	0.760478570483782	0.395445734615641	0.437609860822044	0.361635429826203	0.00370686602239895	0.0923119797447362
124	Q32LC3	2.02567720371361	1.49475593974771	1.27811607160842	0.611744767958386	0.315188483534848	0.274517533437018	0.250377922801567	0.018309176968172	0.145074005595498
125	Q5EAC6	1.22365973288672	1.52637234671094	1.32941577302884	0.744150293267573	0.823494455493139	0.35290739861279	0.470787277287288	0.0199514350708951	0.152966675709041
126	Q56JX8	1.59551810087004	1.67071332928275	1.70177327407814	0.304019744214933	0.477421285272331	0.25055426628181	0.20772832499337	0.00059915141800663	0.0734419857317309
127	Q0VCU8	1.65085029023473	1.89543039766203	1.43783046802341	0.430236825834039	0.273972972295155	0.311679045950637	0.203825479067246	0.005139833604782	0.103027884773244
128	Q3T0I4	1.24192095093929	1.69861123646399	1.39989078831226	0.165231876081321	0.883270982393126	0.611074165810005	0.382353755283691	0.0299536086313367	0.175942743132586
129	F1MS32	1.87825888751118	1.10091926249648	1.51969160095915	0.621949932735866	0.546708031790385	0.332472284506936	0.333668306069673	0.0338037243900975	0.182439032139701
130	F2Z4F0	1.15599093673524	1.8490745459228	1.49607885749805	0.558411606540694	0.528389819075829	0.412054234227388	0.33299435578463	0.0325808789746621	0.181472058992885
131	A7E3S8	1.89023559801265	1.67693387047679	1.57222932604787	0.249181631633302	0.384163356300293	0.2272562175291	0.167451727306593	0.000846074229205829	0.0790072173082205
132	F1MG70	1.84295484167459	1.27501327761455	1.15216500763977	0.958329122658411	0.507591968749629	0.263945781663055	0.405108417384453	0.0452710004142622	0.201098692613428
133	Q32PD5	1.80134363895212	1.48455593290781	1.51215595870979	0.710553166995935	0.420335984392653	0.0710553180416991	0.250506577460885	0.0098412397339539	0.117927043273334
134	F1N6C0	1.76367720087347	1.62337599969024	1.6084926353645	0.806156041075549	0.122016649611863	0.0762814733843876	0.201069952526052	0.0259240661213524	0.168893998883628
135	P10103	1.70966911826991	1.89196089068875	1.05903930560426	0.231692467329188	0.760172416845836	0.347465801262058	0.287368743637776	0.0279239469037432	0.171657867956867
136	Q5E9E2	1.64967148648942	1.53248938694812	1.25140381262799	0.627187594483301	0.610095027168234	0.329152692282933	0.353312836250635	0.00377439841721273	0.0923119797447362
137	Q3ZCE2	1.65742615431461	1.52557726484227	1.25728632982101	0.424066735677727	0.601775118394203	0.533868396950182	0.351263169567063	0.00670111474603903	0.110603306763981
138	Q3T0F4	1.5821490238645	1.73479157426117	1.62647446532554	0.4822224310301	0.416147600774654	0.158214904744036	0.213735833019682	0.00173740797685664	0.0866506645494126
139	F1N1S2	1.25828778296224	1.70521771926813	1.65874664546615	0.539237360633542	0.672635823373342	0.165874668296604	0.298068519042192	0.00656050207828548	0.109958500645452
140	F1MHE7	1.13203240012205	1.14250712428337	1.0229603875405	0.899205273150497	0.96796322753754	0.835331587366041	0.819560321522277	0.0214749282425491	0.156097762165547
141	Q3SZ90	1.57312098406076	1.72489252736521	1.44797860337966	0.470719474564165	0.609203065907095	0.174085344723111	0.264224603593916	0.00305231766898808	0.0876229255483768
142	Q3T0R1	1.5941227035298	1.49458885236136	1.6088731608462	0.836607571073982	0.358526972907021	0.107280739281633	0.277252111839977	0.0309791588175671	0.178152875194279
143	Q1RMR9	1.32687566141419	1.12416540955268	1.74916309458241	0.844948477823837	0.486217151395629	0.468630205231259	0.42850198788262	0.028339421101012	0.173126494638892
144	Q3T054	1.51934862437871	1.36037130903839	1.16320818386807	0.812189649131161	0.681800705751005	0.463081527832669	0.484072886269621	0.00865193653057284	0.117590511210505
145	F1N7U2	1.63526369518149	1.20666812903124	1.41119744022195	0.512374874380333	0.687998930176836	0.546496931008151	0.410725991841565	0.0111430695931084	0.122075751240701
146	Q3SYR7	1.66253732106647	1.64729513097352	1.51625197379069	0.746055974680613	0.297010296794857	0.130849302693842	0.243243895172276	0.0172007075629756	0.142991866602928
147	A6H767	1.82268678330222	1.57293953904908	1.48837391464817	0.674080961988598	0.249294158638114	0.192624642373823	0.228501168887363	0.00385616966190998	0.0923119797447362
148	Q148J4	1.80654144899244	1.35783795044408	1.19357024028413	0.592717735337368	0.560851430676641	0.48848119426534	0.376794248678974	0.0354618893559268	0.185442040071927
149	P12378	1.7213422781149	1.81914551817144	1.27018588639598	0.62498166238839	0.251111820571077	0.313232834358207	0.247226562383365	0.00605534142797011	0.1041624959671
150	E1BII3	1.47174779215179	1.5842850027425	1.49910912354663	0.630715330550094	0.515031057178326	0.299111693830661	0.317192769715858	0.00450241792149365	0.0982421249757153
151	Q3MHY1	1.87231645356485	1.4735987576938	1.54304733384327	0.150099505288057	0.711834848477496	0.249103101132535	0.227254237406912	0.00557603678140165	0.103027884773244
152	E1BF55	1.26168093451023	1.25011380732651	1.64797097271293	0.699760658841598	0.50228426521753	0.6381893613912	0.442388925658412	0.015291620624622	0.140620270835899
153	Q3ZBD0	1.36700368917309	1.22396701340428	1.15816297396052	0.808666910716683	0.697862246526793	0.744337166218635	0.600369716755647	0.00548512558960415	0.103027884773244
154	Q32LM2	1.68692904852637	1.58160055375244	1.73419000413897	0.290467076983723	0.379399630867734	0.327413685730757	0.199347649287168	8.46765402570887e-05	0.0626512467825574
155	Q3ZCC9	0.981359718573265	1.31773545664182	1.43162132095136	0.870619171984328	0.839128032433609	0.559536299415623	0.608270155656534	0.0486466635667518	0.207957986256102
156	Q3T057	1.58809204088246	1.693852667968	1.37048931590293	0.449651108423079	0.484033800294831	0.413881066528702	0.289647519572949	0.00561470202597046	0.103027884773244
157	E1BJY4	1.57799123253606	1.56352416342035	1.39992440515736	0.378533749979293	0.762262567348664	0.317763881558267	0.321166912424671	0.0093751445783804	0.117927043273334
158	E1BBI8	1.4066961098021	1.19179148007464	1.36835971146877	0.87942796939305	0.642984195924748	0.510740533336691	0.512536163911544	0.0113820097544695	0.124000672936193
159	A7E3W2	1.42043708254916	1.26014929414739	2.05315665321798	0.614358644841632	0.592136757083966	0.0597615681598753	0.267495924912582	0.0215718988000323	0.156097762165547
160	Q76I82	1.61733678132161	1.72504499205356	1.67803225755012	0.429339209175363	0.380890729590459	0.169356030308889	0.195120554408571	0.00120473273163519	0.0866506645494126
161	Q2TBW6	1.6473620423138	1.61729426722911	1.51631375683059	0.614878189433289	0.357099321669012	0.247052422524203	0.254975437349093	0.00406697355459751	0.0927364551228572
162	F1MK30	1.85698412744934	1.54457196036879	1.38295554458735	0.540515550936143	0.516188287348674	0.158784529309703	0.25404648603256	0.00321715993854315	0.0876229255483768
163	Q9N0T1	1.32979172180072	1.4989385438057	1.92213421808836	0.0945765823812212	1.00875019316959	0.145808740754414	0.262928046167665	0.0379765754252587	0.186537125774872
164	A0A140T832	1.77892155660789	1.45263600159737	1.5927837810291	0.634098535260871	0.217849583817822	0.32371054168694	0.243693092610278	0.00197488119759604	0.0866506645494126
165	Q08DQ6	1.45914448583766	1.45914448583766	1.55631771752571	0.212862039684641	0.416963802461107	0.895567468653221	0.340899975517476	0.0369520980827658	0.185728368816754
166	P20959	1.53988132991582	1.15741009435801	1.43049802011032	0.596330757025605	0.793390946608069	0.48248885198217	0.453562513505378	0.00758869898179737	0.114867052576855
167	F1MYH8	1.34662171294442	1.80819646888546	1.4100866947802	0.940254927136261	0.370890458614476	0.12394973763918	0.314375690661844	0.0295309719483514	0.175218189798867
168	O18739	1.5239477131524	1.35197937215221	1.70204083352018	0.200895474662737	1.00686238845072	0.214274218061761	0.310625173961523	0.0447386773263635	0.200760975370707
169	Q5E9E6	1.69261333910343	1.57238092530944	1.42088121953557	0.625976134983798	0.27074332003542	0.417405061032343	0.280443754972389	0.00131168197216332	0.0866506645494126
170	G3N337	1.21007721617015	1.74909407661233	1.86557605086283	0.393380745746194	0.295674020632283	0.486197889976208	0.243588435341099	0.0204110943770282	0.153946754128278
171	G3MX26	1.16544748673215	1.42722569852372	1.60876502664267	0.960489683094108	0.54261614549699	0.295455959510351	0.428082408306729	0.032851902571379	0.181472058992885
172	P13135	1.32108106419045	1.80688081493151	1.77390138033457	0.825903782337222	0.185750212807531	0.0864827453987265	0.22402435205123	0.0142004123765379	0.138279615727078
173	Q3SZ19	1.9021119203913	1.95540143314131	1.11490043598715	0.641558206833538	0.250747236149071	0.135280767497626	0.206657421119307	0.022067469167428	0.158513945191672
174	Q76I81	1.70244441263811	1.36481243798378	1.45570355422934	0.601274782325188	0.327395724339065	0.548369088484518	0.326564785657759	0.00171385547338967	0.0866506645494126
175	P37980	1.83184300938841	1.40245283135951	1.27905216347024	0.807027390106075	0.548135958772543	0.131488646903221	0.329390065732228	0.0183387631936646	0.145074005595498
176	Q17QP9	1.26156090567056	1.58821051408409	1.2047813196945	0.470877843251152	1.02072378051481	0.453845636784884	0.479817968976563	0.0420324219273228	0.196251379522572
177	Q1RMJ6	1.40853587468953	1.332808883353	1.50233877373112	0.752953100754306	0.45789713696892	0.545466230503127	0.413866032911342	0.0031084977660081	0.0876229255483768
178	G5E5K1	1.86966050321576	1.06601371478118	1.4314057771203	0.919946822288798	0.496321218405186	0.216651964188779	0.373915753022272	0.0430187781203743	0.196858665420828
179	A5PJB5	1.48803219290524	1.92580532626777	1.89065497626722	0.12039607082968	0.501894370755256	0.0732170629748287	0.131116691211766	0.00141799231236423	0.0866506645494126
180	A4IF63	1.17507040765425	1.13256691352182	1.0815931037649	0.907954084850963	0.867089518627612	0.835725971580453	0.770313389094664	0.00205295784508184	0.0875184855262064
181	Q5E995	1.67294413857048	1.80086582993143	1.29265144832877	0.469333414789606	0.613029658432961	0.151175509946755	0.258795461726307	0.00470316391098851	0.0984772799397526
182	Q24JZ8	1.25886666138957	1.87059534882164	1.44537281830797	0.104707955412724	0.416849903163311	0.903607312904797	0.311522759815603	0.0259097755346009	0.168893998883628
183	Q3MI00	1.15046911911009	1.79009085596946	1.77367824729563	0.587320261372174	0.313960502783116	0.384481013469534	0.272740094363967	0.0210176990797849	0.155591341557581
184	Q3T005	1.58835769720259	1.37071857160037	1.61788692874515	0.760235796650135	0.221283155812243	0.441517849989514	0.310912878481133	0.00979926313152094	0.117927043273334
185	Q3T087	1.54563809216894	1.47607292845175	1.67922144032324	0.739788908003749	0.256512092410225	0.30276653864209	0.276342523499096	0.0100074412421827	0.118936922884365
186	A1A4Q9	1.47466810872551	1.47466810872551	1.4477523562201	0.511321684491069	0.674053394715177	0.417536347122635	0.364539262621816	0.0058440558471791	0.103027884773244
187	F1MPH9	1.33581283979916	1.69724902792393	1.62086065802068	0.827457364211934	0.264086189273791	0.254533920770506	0.289235041367842	0.0128036839938617	0.131136733820558
188	F1N579	1.477374518386	1.85990365807458	1.04109559818982	0.782511186785673	0.681538865379288	0.157576173184642	0.370371811273487	0.0417078917690183	0.195667884591016
189	A3KN51	1.54168820986446	1.24737363917562	1.03752020173737	0.831757143017843	0.787039571364063	0.554621234840642	0.567978922281562	0.0426844367321284	0.196858665420828
190	A4FUC6	1.20981168658572	1.32653188079921	1.09324559228811	0.709116830811561	0.952177178703839	0.709116830811561	0.65307965613951	0.0174313964031534	0.142991866602928
191	Q3ZC44	1.64548563818701	1.40700000197383	1.48694209277988	0.409537854883421	0.840028679650003	0.211005732525856	0.321752510004845	0.0205460529262787	0.154370918729627
192	Q5E973	1.99758612737933	1.19262941048423	1.39477938057351	0.384154191612978	0.560409577871741	0.470441312078213	0.308616499414852	0.0434382897534656	0.196858665420828
193	Q09430	2.20363872686927	1.25643618251826	1.37765471685222	0.375958820515816	0.703299642007722	0.0830119112367111	0.24025120532907	0.0335484966546052	0.182439032139701
194	A5D798	1.22222556186978	1.64116167436675	1.34014342176146	0.736463777573111	0.750155631050208	0.309849933378686	0.427371533161983	0.0142891239507741	0.138279615727078
195	Q0II26	1.212768202177	1.17971688102761	1.15818464929816	0.801268100042028	0.846794067413175	0.801268100042028	0.689822048239549	7.60911245592778e-05	0.0626512467825574
196	F1MIZ7	1.52222446783053	1.27784657505039	1.55052421344166	0.499434673780028	0.532695126916565	0.61727494298083	0.379121625088061	0.00395421024913709	0.0923119797447362
197	Q2TBQ3	1.20443957733524	1.53032957980303	1.40859092900997	0.825629146818424	0.680432476088632	0.350578290944715	0.448100062569688	0.0145965734092327	0.138279615727078
198	Q5E9J1	1.59333546029635	1.34991745072014	1.52162356168729	0.27945207547981	0.851740375896618	0.403931075919783	0.343822172165625	0.0184209216691887	0.145074005595498
199	F1MQJ8	1.91373294237407	1.29981436034215	1.5201320677739	0.688464062229569	0.418679213754421	0.159177353525891	0.267512970439899	0.00856612056523961	0.117590511210505
200	F1MBG0	1.39985088446688	1.39985088446688	1.60724442083438	0.351626592310401	0.769275283198215	0.47215193472325	0.361487012010846	0.00617850814135343	0.105356995349514
201	F2Z4I1	1.26367406451465	1.82656510797441	1.46431643958573	0.804701984011908	0.317420526733849	0.323321877179459	0.317362331484796	0.010887434058798	0.121027449296794
202	P61356	1.63065424635653	1.46003044733208	1.60089142321203	0.871689669475376	0.337568419204315	0.0991657944196727	0.278887915382206	0.0331533503500793	0.182439032139701
203	Q3SZQ6	1.33926268725582	1.36416098192706	1.16644901588836	0.629311650033089	0.829594341487766	0.671221323407911	0.550438603095687	0.00264555340362405	0.0876229255483768
204	Q3T0Q4	1.93989952613999	1.73691779189726	1.02749374755911	0.491789533526266	0.613450147138396	0.190449253738983	0.275425862859984	0.0376661106716117	0.186053508884208
205	A4FV74	1.37857216413343	1.14664626293286	1.53967625992607	0.47361951409223	0.902463084464355	0.559022714451048	0.476053000634914	0.0156076645410433	0.141697361874935
206	F1MQP3	1.2954352472297	1.85530685997885	1.17061927061173	0.510993903469014	0.817364487380781	0.350280231329929	0.388451341004589	0.0316426219912706	0.181175076978065
207	A5PJI5	1.56968996426024	1.56968996426024	1.22409147889752	0.816232482901411	0.580515605218467	0.239780504462126	0.375051980356711	0.0144564412463652	0.138279615727078
208	Q862I1	1.60346793622412	1.51726082947109	1.60346793622412	0.545833643526163	0.550884258782577	0.179085395771933	0.270057192487846	0.00849846751711783	0.117590511210505
209	Q32L31	1.82143595537351	1.31951375060635	1.15988225777399	0.550064893769009	0.731836205487962	0.417266936989177	0.39507891742022	0.0326333654086599	0.181472058992885
210	D3JEN6	1.11394965253525	1.40237902297426	1.88306617837483	0.451716039771846	0.909631660389317	0.239257445954497	0.363823934717395	0.0363075973671507	0.185728368816754
211	Q1RMT6	1.73894796906919	1.22542459853503	1.33133270171563	0.216913591978647	0.83231283288819	0.655068305813313	0.396743869476407	0.0239313595018327	0.162949291607965
212	Q3T0D5	1.19517360390817	1.53260815052739	1.10009708300754	0.975957708054555	0.644808837374706	0.551354617127642	0.567447731445913	0.0399031372464078	0.189927311019917
213	Q17QL4	1.43683374376204	1.1413175796842	1.85954449768709	0.931979756130757	0.507465553708891	0.12285886902702	0.352053011706349	0.0382625245089075	0.186648782492457
214	Q8HYI9	1.36466300056881	1.56684331047063	1.74994965631422	0.729500225182017	0.19907894838562	0.389964859078705	0.281652554641391	0.00567279973866975	0.103027884773244
215	Q3SYT9	1.41892796884014	1.47217755160937	1.33033292847308	0.972658413386075	0.501141534646299	0.304761603045028	0.421316471292227	0.0491906533774045	0.208343134499115
216	A7Z035	1.69292891237276	1.47447941512684	1.74035795999799	0.421345807677278	0.457760843175445	0.213127061649682	0.222552103853201	0.000350834801778893	0.0734419857317309
217	F1N2T0	1.41781324253541	1.6129426335731	1.41781324253541	0.16889586326125	0.886378096998436	0.496156921096391	0.348748291861768	0.0336322553379231	0.182439032139701
218	Q1LZ74	1.2950860183767	1.12797274649803	1.12797274649803	0.705177802051876	0.89598064572372	0.84781004085164	0.689649889274148	0.010068844357467	0.118945805933691
219	Q9N0E6	1.12627166610748	1.72045425448352	1.88644080976763	0.212639074815016	0.75795455835629	0.296239636470072	0.26765025231752	0.018556471633932	0.145556963496563
220	F1MG10	1.40876293930568	1.47515657717333	0.983643945524141	0.598188335039685	0.693167014622939	0.841081188334221	0.551364330268126	0.0464814565613879	0.203482211790121
221	Q5E9A1	1.16473167667489	1.8122829108933	1.47987775467548	0.0968781493779835	0.986792583815041	0.459436924563301	0.346229511341416	0.0431531968850612	0.196858665420828
222	Q0IIJ0	1.15601848321847	1.5239294278303	1.59574938135484	0.918258095667066	0.6294551570784	0.176589454850915	0.403279883882296	0.0374920449890691	0.185728368816754
223	A6H769	1.38920115086151	1.83132410571802	1.60977433993569	0.573806051947183	0.439304014933463	0.156590336604141	0.242158975879811	0.0023438303596334	0.0876229255483768
224	Q0IIA3	1.40012368072855	1.56374635167043	1.31270274271263	0.688916158137875	0.332786992111324	0.701724074639185	0.402992610091477	0.00696278098842368	0.110603306763981
225	Q1RMM1	1.13967236250964	1.77329146957694	1.70914960287919	0.525750917714161	0.488404898361106	0.363730748958959	0.298107474950889	0.0273558510466164	0.171519008675819
226	A1L5B7	1.08496047443317	1.90289153758944	1.81724691967903	0.653753377810388	0.239559819670837	0.301587870817137	0.248673562247595	0.0265630178769808	0.170056535281101
227	G3N277	1.02113246922887	1.74213571150741	1.58884742366143	0.46246845305099	0.417909379154745	0.767506563396555	0.378639849074125	0.0359847537658862	0.185728368816754
228	Q3ZCJ7	1.48776034526334	1.64639131506583	1.73993429501477	0.825150108021576	0.142080015323459	0.158683921311014	0.231000038770674	0.0222297128227745	0.159096594326499
229	Q3T003	1.7599432906304	1.59037168056187	1.38515593437564	0.261516317384173	0.471518372128489	0.531494404919428	0.267033441794621	0.00142401264947638	0.0866506645494126
230	Q3T0S6	1.32703190905634	1.13470081739444	1.27903181255767	0.665091413863292	0.935150201917192	0.658993845211068	0.603950191847787	0.014951551250805	0.140287043075735
231	Q32KW2	1.65159620055155	1.71357736556763	1.52021108614836	0.6455113256796	0.289670315887436	0.179433706165427	0.228153037492169	0.00583990565492913	0.103027884773244
232	F1MBQ0	1.5335	1.519441	1.121202	0.3712649	0.9325752	0.5220161	0.4374206	0.02382146	0.1629493
233	Q56JX5	1.560659	1.842078	1.239675	0.8266238	0.3675428	0.1634211	0.2924315	0.01437643	0.1382796
234	Q56JX3	1.446425	1.942209	1.615459	0.4702146	0.3501838	0.1755077	0.1990183	0.003187144	0.08762293
235	P61257	1.643144	1.801672	1.613154	0.39781	0.3799057	0.1643144	0.1862467	0.0001933208	0.07344199
236	G1K1B4	1.70952	2.172072	1.421917	0.2516949	0.3026037	0.1421917	0.1313263	0.01616746	0.1429919
237	Q28104	0.994759	1.576587	1.547811	0.5939062	0.7974765	0.4894607	0.4566089	0.04077049	0.1919534
238	G3MY09	1.159554	1.889256	1.707225	0.3839643	0.398374	0.4616267	0.2615551	0.0320607	0.1814721
239	Q9XSI3	1.872507	1.369063	1.356512	0.7951033	0.5301802	0.07663436	0.3048919	0.01829862	0.145074
240	Q0P568	1.442051	1.415731	1.552318	0.6353027	0.1765959	0.7780019	0.3605135	0.02999574	0.1759427
241	E1B9D1	1.018969	1.644982	1.996003	0.4700684	0.7519018	0.1180758	0.2875664	0.03924484	0.1877052
242	Q148C9	1.022771	1.697377	1.948849	0.8049673	0.3924446	0.1335913	0.2850726	0.03542776	0.185442
243	Q3MHM7	1.600771	1.571554	1.723174	0.5865828	0.2422865	0.2756318	0.2256156	0.002828042	0.08762293
244	P04973	1.442952	1.641541	1.524938	0.7298808	0.4521181	0.2085701	0.3016791	0.01098566	0.1210274
245	Q32LI4	1.197857	1.494186	1.24281	0.6829753	0.9781489	0.404022	0.5248343	0.04347953	0.1968587
246	Q0P5A1	1.248829	1.788558	1.433848	0.38063	0.4618522	0.6862826	0.3419111	0.01072782	0.1210274
247	F1N5S6	1.690561	1.614473	1.191327	0.5649771	0.6194852	0.3191764	0.3344123	0.009385661	0.117927
248	P81948	1.783462	1.416654	1.497145	0.9710998	0.2105058	0.1211334	0.2773401	0.03748441	0.1857284
249	Q3T0D7	1.103207	1.565514	1.654463	0.8215935	0.6526149	0.2026081	0.3878662	0.02501474	0.1671854
250	F1MBF0	1.304715	1.568612	1.539983	0.7104208	0.5801171	0.2961527	0.359524	0.004720482	0.09847728
251	A6QLZ0	1.134008	1.19844	1.522706	0.4859774	0.8523464	0.8065218	0.5563579	0.02679626	0.1700565
252	Q56JU9	1.498938	1.224007	2.088256	0.5804753	0.5055729	0.1027505	0.2470898	0.02306016	0.1609287
253	G5E6K7	1.630344	1.307011	1.820871	0.724902	0.2090641	0.3078075	0.2609741	0.005817419	0.1030279
254	P11019	1.282846	1.138085	1.202748	0.9466177	0.7049764	0.7247273	0.655776	0.01699842	0.1429919
255	Q1RMI2	1.357403	1.078223	1.284425	0.8254842	0.8886049	0.5658597	0.612881	0.02166021	0.1561605
256	Q5EAC7	1.380053	1.158499	1.418717	0.5103826	0.8470242	0.6853238	0.516197	0.007904869	0.1174352
257	Q3MHL3	1.398184	1.173719	1.229035	0.7683592	0.9323185	0.4983841	0.5785576	0.03271307	0.1814721
258	E1BJB1	1.604251	1.695402	1.410173	0.7133004	0.2711893	0.3056839	0.2739323	0.004779318	0.09865518
259	Q3T076	1.506939	1.622167	1.312489	0.295186	0.8205324	0.442686	0.3508659	0.01098248	0.1210274
260	Q3ZBH8	1.4678	1.508922	1.015469	0.4771631	0.7090337	0.8216121	0.5029341	0.03168947	0.1811751
261	A5PK70	1.506357	1.163933	1.299954	0.7832995	0.9076698	0.3387879	0.5112426	0.04352548	0.1968587
262	Q3T0L7	1.799143	1.496462	1.538388	0.4046372	0.5285254	0.2328444	0.2412099	0.0006976112	0.07344199
263	Q3MHR7	1.162861	1.162861	1.041185	0.9152251	0.9495721	0.768295	0.7820506	0.0274743	0.171519
264	F1MHW3	1.789721	1.382883	1.382883	0.5020944	0.6930831	0.2493362	0.3170932	0.00519938	0.1030279
265	Q2KJ22	1.388652	1.454097	1.550934	0.451433	0.4193661	0.735518	0.365597	0.004377305	0.09754425
266	O97680	1.776635	1.650434	1.547384	0.4503998	0.4893259	0.0858219	0.2061629	0.00282334	0.08762293
267	A0JNJ3	1.261118	1.370111	1.544385	0.8887012	0.7124522	0.2232316	0.4369141	0.04339488	0.1968587
268	Q3SZN4	1.870112	1.643871	1.179961	0.1418625	0.8392044	0.3249883	0.2782426	0.01790676	0.1439145
269	F1ML72	1.653043	1.313058	1.668338	0.5131968	0.5373832	0.3149808	0.294655	0.00282745	0.08762293
270	Q56K14	1.718053	2.065553	1.15621	0.5741648	0.4355486	0.05047039	0.2146201	0.02102586	0.1555913
271	F1N371	1.07174	1.091665	1.196987	0.9508009	0.8055446	0.883262	0.7855057	0.01385597	0.1379267
272	Q3ZBR5	1.393402	1.486197	1.224832	0.8319103	0.4325899	0.6310685	0.4618347	0.008824615	0.1175905
273	Q08DL9	1.840123	1.261383	1.678212	0.283692	0.5660398	0.37055	0.2553041	0.009454568	0.117927
274	E1BC32	1.378047	1.750911	1.429763	0.6970503	0.2879148	0.4563143	0.3161587	0.00335676	0.09017268
275	G3N1U7	1.118553	1.108298	1.088069	0.8563605	0.9564375	0.8722814	0.8099981	0.01534561	0.1406203
276	E1BAF6	1.882259	1.797543	0.9878237	0.4005709	0.1685308	0.763272	0.28545	0.03876049	0.1872151
277	Q1JP79	1.486136	1.342946	1.213553	0.5547007	0.9818806	0.4207834	0.4841804	0.03725388	0.1857284
278	Q3ZBL1	1.127781	1.787413	2.071213	0.3874583	0.383906	0.2422283	0.2032711	0.03842849	0.1869932
279	P06623	1.837098	1.282722	1.33086	0.3405121	0.3048825	0.903925	0.3481085	0.02151212	0.1560978
280	Q861S4	1.71141	1.162396	1.532336	0.5879687	0.489051	0.5168376	0.3617353	0.02532998	0.16838
281	Q2HJ54	1.368675	1.259797	1.486964	0.6987156	0.5061747	0.6796736	0.4579257	0.001181875	0.08665066
282	A5D796	1.4243	1.240513	2.097014	0.4587768	0.2175712	0.5618255	0.2600207	0.03246325	0.1814721
283	Q2T9S0	1.589304	2.134062	1.050043	0.1893246	0.7399579	0.2973083	0.2569633	0.04334771	0.1968587
284	F6RJ91	1.8211	1.295191	1.203189	0.7949388	0.6199173	0.2656646	0.3890563	0.02547388	0.1687645
285	Q5E9C0	1.18369	1.120051	1.228112	0.9936604	0.767782	0.7067047	0.698825	0.04290155	0.1968587
286	F1N301	1.455332	1.291106	1.509948	0.5187546	0.7429542	0.4819056	0.4096467	0.001593892	0.08665066
287	P40673	1.355909	1.432949	1.406793	0.2939209	0.8245756	0.6858522	0.4300521	0.03525545	0.185351
288	E1BLW4	1.00873	1.628453	1.526775	0.4205088	0.6914727	0.7240608	0.4409368	0.03747739	0.1857284
289	Q3T0W9	1.35616	1.586028	1.057575	0.5108708	0.8096756	0.6796902	0.5000887	0.02936443	0.1752182
290	Q3MHM5	1.471364	1.801856	1.484978	0.6725431	0.1526581	0.4166008	0.2609816	0.004363977	0.09754425
291	Q2KIQ7	1.035142	1.083927	1.210597	0.8298506	0.9794896	0.8609934	0.8019823	0.03479465	0.1844116
292	Q3MHR0	1.45258	1.479585	1.439263	0.8056383	0.6952486	0.1276851	0.3725492	0.04851331	0.207958
293	Q5E9Q4	1.532372	1.589879	1.206047	0.7751118	0.6750941	0.2214952	0.3862259	0.01651534	0.1429919
294	Q5E970	1.737341	0.95474	2.031819	0.5914052	0.6250072	0.05968773	0.270137	0.04913707	0.2083431
295	F1MB60	1.751518	1.642157	1.568248	0.3527074	0.4824082	0.2029619	0.2092087	0.0004046123	0.07344199
296	E1BMD5	1.153986	1.132923	1.230837	0.995865	0.6953453	0.7910437	0.7056377	0.04830157	0.207958
297	P29105	1.935494	1.302543	1.454762	0.6350266	0.3654196	0.3067551	0.2785547	0.01316041	0.1323465
298	Q2TA37	1.558055	1.382238	1.961475	0.5762128	0.2562023	0.265817	0.2240481	0.005936844	0.1030279
299	Q3MIC0	1.731241	1.480327	1.337697	0.7986521	0.4152959	0.2367869	0.3188944	0.009347322	0.117927
300	Q2NKU4	1.899394	1.388722	1.970675	0.1685059	0.2140992	0.358604	0.1409467	0.009313582	0.117927
301	P15103	1.07621	1.584518	1.20198	0.7176245	0.8548644	0.5648034	0.5533145	0.0435679	0.1968587
302	Q1LZ81	1.178614	1.222845	1.539471	0.7233882	0.771563	0.5641199	0.5224837	0.01548609	0.1412475
303	Q56JY8	1.582291	1.596932	1.146268	0.8695334	0.2905937	0.5143826	0.387126	0.01750028	0.1429919
304	P67868	1.13384	1.144332	1.072882	0.9006413	0.934441	0.8138641	0.7904816	0.008679043	0.1175905
305	Q2NKW0	1.198229	1.289851	1.220505	0.6831873	0.8521965	0.7560313	0.6178677	0.002914093	0.08762293
306	E1BFX1	1.426508	1.622833	2.005738	0.4229354	0.4428677	0.07911777	0.186925	0.00402353	0.09273646
307	F1N605	1.151197	1.489875	1.633614	0.719697	0.7467061	0.2589106	0.4036118	0.0166805	0.1429919
308	F1MW71	1.382357	1.661959	1.839163	0.2783686	0.5065478	0.3316045	0.2286323	0.003548548	0.09156187
309	F1MKX7	1.414256	1.043586	1.480908	0.6584579	0.4597567	0.9430355	0.523326	0.03284476	0.1814721
310	G5E6Q2	1.266911	1.55148	1.243787	0.7157249	0.6587887	0.5633083	0.4770401	0.009229286	0.117927
311	A4FUE7	1.094375	1.211061	1.352589	0.910261	0.6533802	0.778334	0.6402295	0.01404678	0.1382796
312	Q56JY1	1.99068	1.135015	1.566756	0.4909095	0.6776438	0.1389957	0.2786495	0.02471971	0.1669721
313	Q08DQ2	1.342698	1.169441	1.258862	0.8317222	0.8165415	0.5807353	0.5910895	0.009561884	0.117927
314	G5E628	1.205268	1.239035	1.648481	0.5117806	0.897602	0.4978331	0.4659947	0.01994575	0.1529667
315	F1N1S8	1.148847	1.473202	1.181033	0.7590356	0.6430756	0.7948077	0.5776682	0.02142659	0.1560978
316	Q3T199	1.553331	1.656777	1.340491	0.4647978	0.5797811	0.4048218	0.3185077	0.001976974	0.08665066
317	P00517	1.600609	1.459773	1.259753	0.9733863	0.265635	0.4408444	0.3888457	0.0366816	0.1857284
318	Q6B856	1.071461	1.76188	2.004362	0.1121958	0.5780644	0.4720372	0.2402581	0.03044412	0.1766299
319	G3N0K3	1.479386	1.622115	1.762307	0.6951549	0.4074569	0.03358007	0.2336013	0.0125569	0.129627
320	P79342	1.961279	1.344434	1.149581	0.3536222	0.5708729	0.620211	0.3467125	0.0464865	0.2034822
321	F1MRD9	1.387359	2.138891	1.230804	0.4427808	0.5677914	0.2323747	0.261285	0.04077033	0.1919534
322	Q0P5F2	1.165063	1.143798	1.005425	1.005425	0.8440137	0.8362757	0.8103446	0.04864814	0.207958
323	Q0P5H9	1.974292	1.316472	1.316472	0.397568	0.9024257	0.09277083	0.3022994	0.02947018	0.1752182
