# Supplementary material for: Differential proteomic analysis demonstrates follicle fluid participate immune reaction and protein translation in yak
Source: BMC Vet Res. 2022 Jan 14;18:34. doi: 10.1186/s12917-021-03097-0 (PMC8758897; doi:10.1186/s12917-021-03097-0)
Supplement: Supplementary file 4 — Additional file 4. GO of upregulated DEPs in mature FF. [file 12917_2021_3097_MOESM4_ESM.csv]

	ONTOLOGY	ID	Description	GeneRatio	BgRatio	pvalue	p.adjust	qvalue	geneID	Count
GO:0006956	BP	GO:0006956	complement activation	8/64	22/4535	2.74915361600835e-10	2.08727885215017e-07	1.93515995646627e-07	281651/280816/507339/507749/515440/512045/281297/526766	8
GO:0006958	BP	GO:0006958	complement activation, classical pathway	7/64	15/4535	4.69579044353245e-10	2.08727885215017e-07	1.93515995646627e-07	281651/507339/507749/515440/512045/281297/526766	7
GO:0002455	BP	GO:0002455	humoral immune response mediated by circulating immunoglobulin	7/64	18/4535	2.24637381034016e-09	6.656754391308e-07	6.17161646840823e-07	281651/507339/507749/515440/512045/281297/526766	7
GO:0006959	BP	GO:0006959	humoral immune response	9/64	41/4535	3.05806896892718e-09	6.79655828344065e-07	6.30123158597363e-07	281651/280816/507339/507749/515440/512045/281297/526766/282305	9
GO:0006952	BP	GO:0006952	defense response	19/64	338/4535	8.9057055025262e-08	1.58343443834916e-05	1.46803524389011e-05	510522/281651/280816/282166/280833/280988/507339/513700/507749/515440/512045/280794/281297/526766/533547/280692/281070/522039/282305	19
GO:0016064	BP	GO:0016064	immunoglobulin mediated immune response	7/64	30/4535	1.25812849263423e-07	1.59782318564547e-05	1.48137535298135e-05	281651/507339/507749/515440/512045/281297/526766	7
GO:0019724	BP	GO:0019724	B cell mediated immunity	7/64	30/4535	1.25812849263423e-07	1.59782318564547e-05	1.48137535298135e-05	281651/507339/507749/515440/512045/281297/526766	7
GO:0002250	BP	GO:0002250	adaptive immune response	10/64	86/4535	2.32415421581491e-07	2.58271637232432e-05	2.39449046181983e-05	510522/281651/507339/507749/515440/512045/281297/526766/522039/508090	10
GO:0002253	BP	GO:0002253	activation of immune response	8/64	51/4535	3.97073609360076e-07	3.92220487467897e-05	3.63635831729753e-05	281651/280816/507339/507749/515440/512045/281297/526766	8
GO:0045087	BP	GO:0045087	innate immune response	12/64	151/4535	8.84130639437542e-07	7.85992138459975e-05	7.28709779662732e-05	510522/281651/280816/507339/507749/515440/512045/281297/526766/281070/522039/282305	12
GO:0098542	BP	GO:0098542	defense response to other organism	14/64	220/4535	1.45759762290608e-06	0.000117800389705773	0.00010921520944837	510522/281651/280816/282166/507339/507749/515440/512045/281297/526766/280692/281070/522039/282305	14
GO:0002443	BP	GO:0002443	leukocyte mediated immunity	8/64	69/4535	4.27084132357508e-06	0.000316398161388187	0.00029333936459292	281651/507339/507749/515440/512045/281297/526766/281070	8
GO:0002449	BP	GO:0002449	lymphocyte mediated immunity	7/64	52/4535	6.47933799084445e-06	0.000424788593725562	0.00039383040540775	281651/507339/507749/515440/512045/281297/526766	7
GO:0031640	BP	GO:0031640	killing of cells of other organism	4/64	10/4535	7.11202745164171e-06	0.000424788593725562	0.00039383040540775	282166/281297/281070/282305	4
GO:0009607	BP	GO:0009607	response to biotic stimulus	15/64	288/4535	7.16741159266978e-06	0.000424788593725562	0.00039383040540775	510522/281651/280816/282166/507339/507749/515440/512045/281297/526766/415113/280692/281070/522039/282305	15
GO:0050776	BP	GO:0050776	regulation of immune response	10/64	127/4535	8.73790159965325e-06	0.000485499657630734	0.000450116904771612	281651/280816/507339/507749/515440/512045/281297/526766/508090/282305	10
GO:0002460	BP	GO:0002460	adaptive immune response based on somatic recombination of immune receptors built from immunoglobulin superfamily domains	7/64	57/4535	1.21144088495262e-05	0.000633512321601696	0.000587342546698393	281651/507339/507749/515440/512045/281297/526766	7
GO:0051707	BP	GO:0051707	response to other organism	14/64	279/4535	2.35485904723903e-05	0.00114735385235425	0.00106373579585978	510522/281651/280816/282166/507339/507749/515440/512045/281297/526766/280692/281070/522039/282305	14
GO:0043207	BP	GO:0043207	response to external biotic stimulus	14/64	280/4535	2.45216233911482e-05	0.00114735385235425	0.00106373579585978	510522/281651/280816/282166/507339/507749/515440/512045/281297/526766/280692/281070/522039/282305	14
GO:0001906	BP	GO:0001906	cell killing	5/64	27/4535	3.03652478089302e-05	0.00134973526510695	0.00125136784391539	282166/281297/526766/281070/282305	5
GO:0006953	BP	GO:0006953	acute-phase response	4/64	14/4535	3.24895875137975e-05	0.0013753925380841	0.00127515523926333	280988/513700/280794/280692	4
GO:0050778	BP	GO:0050778	positive regulation of immune response	8/64	94/4535	4.30848830926072e-05	0.00174102095769672	0.00161413700772782	281651/280816/507339/507749/515440/512045/281297/526766	8
GO:0006955	BP	GO:0006955	immune response	13/64	285/4535	0.000130145073248741	0.00503039000513612	0.004663779970424	510522/281651/280816/507339/507749/515440/512045/281297/526766/281070/522039/508090/282305	13
GO:0044419	BP	GO:0044419	interspecies interaction between organisms	14/64	335/4535	0.000175703263996326	0.00630673024986964	0.00584710175317971	510522/281651/280816/282166/507339/507749/515440/512045/281297/526766/280692/281070/522039/282305	14
GO:0002252	BP	GO:0002252	immune effector process	10/64	180/4535	0.000177354618950215	0.00630673024986964	0.00584710175317971	281651/280816/507339/507749/515440/512045/281297/526766/281070/282305	10
GO:0002526	BP	GO:0002526	acute inflammatory response	4/64	26/4535	0.000427251697364767	0.0146087214983568	0.0135440517828588	280988/513700/280794/280692	4
GO:0002684	BP	GO:0002684	positive regulation of immune system process	9/64	170/4535	0.000550998306759643	0.0181421294336786	0.0168199483116102	281867/281651/280816/507339/507749/515440/512045/281297/526766	9
GO:0050832	BP	GO:0050832	defense response to fungus	3/64	13/4535	0.000693219782708157	0.022009728100984	0.0204056800699431	282166/281070/282305	3
GO:0002682	BP	GO:0002682	regulation of immune system process	11/64	259/4535	0.000846002666503744	0.0258823141990497	0.0239960357798306	281867/281651/280816/507339/507749/515440/512045/281297/526766/508090/282305	11
GO:0009620	BP	GO:0009620	response to fungus	3/64	14/4535	0.00087341892685207	0.0258823141990497	0.0239960357798306	282166/281070/282305	3
GO:0019835	BP	GO:0019835	cytolysis	3/64	15/4535	0.00108081468295961	0.0309949759080998	0.0287360915707088	507339/507749/526766	3
GO:0005615	CC	GO:0005615	extracellular space	17/59	245/4788	2.62427991454153e-09	1.94196713676073e-07	1.76793594242798e-07	510522/286822/281867/281002/100272170/280833/280988/514667/777597/327953/280792/525303/280794/526766/533547/505820/282311	17
GO:0046930	CC	GO:0046930	pore complex	3/59	10/4788	0.000200621996017015	0.00742301385262957	0.00675779355004684	507339/507749/526766	3
GO:0042583	CC	GO:0042583	chromaffin granule	3/59	20/4788	0.00174584342577163	0.0430641378357001	0.0392049049997839	100272170/505820/281070	3
GO:0004867	MF	GO:0004867	serine-type endopeptidase inhibitor activity	5/52	18/3922	2.53348021995536e-06	0.000314151547274465	0.000274682592268845	508355/100272170/513700/513856/505820	5
GO:0004866	MF	GO:0004866	endopeptidase inhibitor activity	6/52	38/3922	8.07350977104792e-06	0.000341008638605038	0.00029816544801629	508355/100272170/280988/513700/513856/505820	6
GO:0061135	MF	GO:0061135	endopeptidase regulator activity	6/52	39/3922	9.44534469152053e-06	0.000341008638605038	0.00029816544801629	508355/100272170/280988/513700/513856/505820	6
GO:0030414	MF	GO:0030414	peptidase inhibitor activity	6/52	40/3922	1.10002786646786e-05	0.000341008638605038	0.00029816544801629	508355/100272170/280988/513700/513856/505820	6
GO:0061134	MF	GO:0061134	peptidase regulator activity	6/52	47/3922	2.86679470665552e-05	0.000710965087250569	0.00062164179954846	508355/100272170/280988/513700/513856/505820	6
GO:0004857	MF	GO:0004857	enzyme inhibitor activity	6/52	78/3922	0.000501154841316316	0.0103572000538705	0.00905595590448781	508355/100272170/280988/513700/513856/505820	6
GO:0005539	MF	GO:0005539	glycosaminoglycan binding	5/52	54/3922	0.000651861847199379	0.0115472670075319	0.010096506806246	281006/777597/327953/280794/282305	5
GO:0008233	MF	GO:0008233	peptidase activity	8/52	164/3922	0.00123006167892912	0.0190659560234014	0.0166705727539078	617960/515440/525303/534640/280897/352958/533547/511207	8
GO:0004252	MF	GO:0004252	serine-type endopeptidase activity	4/52	43/3922	0.00231520590113891	0.0310802081098734	0.0271753941877501	617960/515440/280897/533547	4
GO:0008201	MF	GO:0008201	heparin binding	4/52	44/3922	0.00252198462493353	0.0310802081098734	0.0271753941877501	281006/777597/327953/280794	4
GO:0004175	MF	GO:0004175	endopeptidase activity	6/52	108/3922	0.00275711523555328	0.0310802081098734	0.0271753941877501	617960/515440/534640/280897/533547/511207	6
GO:0008236	MF	GO:0008236	serine-type peptidase activity	4/52	47/3922	0.00321807311693138	0.0331609736249766	0.0289947392476451	617960/515440/280897/533547	4
GO:0017171	MF	GO:0017171	serine hydrolase activity	4/52	48/3922	0.00347655368648948	0.0331609736249766	0.0289947392476451	617960/515440/280897/533547	4
GO:0005102	MF	GO:0005102	signaling receptor binding	10/52	290/3922	0.00406629813766596	0.0360157835050413	0.0314908803142551	281867/327681/514667/777597/539596/327953/530430/281297/280897/522039	10
