# Supplementary material for: Differential proteomic analysis demonstrates follicle fluid participate immune reaction and protein translation in yak
Source: BMC Vet Res. 2022 Jan 14;18:34. doi: 10.1186/s12917-021-03097-0 (PMC8758897; doi:10.1186/s12917-021-03097-0)
Supplement: Supplementary file 5 — Additional file 5. GO of upregulated DEPs in immature FF. [file 12917_2021_3097_MOESM5_ESM.csv]

	ONTOLOGY	ID	Description	GeneRatio	BgRatio	pvalue	p.adjust	qvalue	geneID	Count
GO:0006412	BP	GO:0006412	translation	48/172	238/4535	1.60211200236435e-23	2.51050950770493e-20	2.37449863087263e-20	510615/540129/506297/404140/513222/282048/504876/404185/404190/515534/788861/512745/509426/616033/615556/533285/523206/535571/404137/504413/286790/618702/337890/520979/281181/509163/282053/337888/326582/516063/404142/326602/530464/533310/539052/505507/535668/327682/533892/286870/541077/326588/539196/767925/508221/282688/515238/787914	48
GO:0043043	BP	GO:0043043	peptide biosynthetic process	48/172	243/4535	4.21641831367265e-23	3.30356374876252e-20	3.12458788718479e-20	510615/540129/506297/404140/513222/282048/504876/404185/404190/515534/788861/512745/509426/616033/615556/533285/523206/535571/404137/504413/286790/618702/337890/520979/281181/509163/282053/337888/326582/516063/404142/326602/530464/533310/539052/505507/535668/327682/533892/286870/541077/326588/539196/767925/508221/282688/515238/787914	48
GO:0043604	BP	GO:0043604	amide biosynthetic process	48/172	270/4535	5.19554097956387e-21	2.71380423832553e-18	2.56677954358805e-18	510615/540129/506297/404140/513222/282048/504876/404185/404190/515534/788861/512745/509426/616033/615556/533285/523206/535571/404137/504413/286790/618702/337890/520979/281181/509163/282053/337888/326582/516063/404142/326602/530464/533310/539052/505507/535668/327682/533892/286870/541077/326588/539196/767925/508221/282688/515238/787914	48
GO:0006518	BP	GO:0006518	peptide metabolic process	48/172	275/4535	1.18317749247528e-20	4.63509782677193e-18	4.38398397211895e-18	510615/540129/506297/404140/513222/282048/504876/404185/404190/515534/788861/512745/509426/616033/615556/533285/523206/535571/404137/504413/286790/618702/337890/520979/281181/509163/282053/337888/326582/516063/404142/326602/530464/533310/539052/505507/535668/327682/533892/286870/541077/326588/539196/767925/508221/282688/515238/787914	48
GO:0043603	BP	GO:0043603	cellular amide metabolic process	48/172	340/4535	1.14368054421059e-16	3.584294825556e-14	3.39010990789161e-14	510615/540129/506297/404140/513222/282048/504876/404185/404190/515534/788861/512745/509426/616033/615556/533285/523206/535571/404137/504413/286790/618702/337890/520979/281181/509163/282053/337888/326582/516063/404142/326602/530464/533310/539052/505507/535668/327682/533892/286870/541077/326588/539196/767925/508221/282688/515238/787914	48
GO:1901566	BP	GO:1901566	organonitrogen compound biosynthetic process	57/172	496/4535	1.1404819741828e-15	2.97855875590741e-13	2.81719056078839e-13	510615/540129/506297/404140/513222/282048/504876/404185/404190/515534/511969/281199/788861/512745/509426/616033/615556/505103/533285/523206/535571/404137/615764/504413/286790/281080/618702/337890/281564/520979/281181/509163/282053/337888/326582/516063/615447/404142/515270/326602/530464/533310/539052/505507/535668/327682/533892/781227/286870/541077/326588/539196/767925/508221/282688/515238/787914	57
GO:0002181	BP	GO:0002181	cytoplasmic translation	10/172	37/4535	6.80023269738035e-07	0.000152228066239929	0.000143980866735512	510615/540129/282048/509426/615556/509163/404142/533310/539052/767925	10
GO:0032392	BP	GO:0032392	DNA geometric change	9/172	30/4535	9.48601315745098e-07	0.000185807282721571	0.000175740875338039	510816/613729/534214/540444/282691/281302/517812/506970/511048	9
GO:1903050	BP	GO:1903050	regulation of proteolysis involved in cellular protein catabolic process	8/172	38/4535	6.71357192876453e-05	0.0108103960354268	0.0102247255015491	504876/512745/506676/530186/510029/504701/327682/282322	8
GO:0071103	BP	GO:0071103	DNA conformation change	10/172	60/4535	6.89878496198267e-05	0.0108103960354268	0.0102247255015491	510816/613729/534214/540444/282691/767940/281302/517812/506970/511048	10
GO:0048193	BP	GO:0048193	Golgi vesicle transport	9/172	52/4535	0.000118627638302847	0.0168990462927783	0.015983513371331	540040/100126041/338055/533994/338085/512530/327682/281706/517171	9
GO:0010608	BP	GO:0010608	posttranscriptional regulation of gene expression	14/172	120/4535	0.000149503615833423	0.0186980699861431	0.0176850720723403	404185/533285/523206/520883/535571/286790/337890/281181/327682/507564/286870/541077/326588/767925	14
GO:0006417	BP	GO:0006417	regulation of translation	12/172	92/4535	0.000155121193248156	0.0186980699861431	0.0176850720723403	404185/533285/523206/535571/286790/337890/281181/327682/286870/541077/326588/767925	12
GO:0034613	BP	GO:0034613	cellular protein localization	25/172	311/4535	0.000230020023657953	0.0257458126480008	0.0243509919782254	514355/540040/511349/282183/521540/512745/504735/100126041/512570/338055/281080/280950/512029/508872/533994/281078/504586/512530/504701/540191/327682/507564/540457/282322/613972	25
GO:0070727	BP	GO:0070727	cellular macromolecule localization	25/172	313/4535	0.000254323386138203	0.0261789303130936	0.0247606447995403	514355/540040/511349/282183/521540/512745/504735/100126041/512570/338055/281080/280950/512029/508872/533994/281078/504586/512530/504701/540191/327682/507564/540457/282322/613972	25
GO:0042176	BP	GO:0042176	regulation of protein catabolic process	10/172	71/4535	0.000294355344450336	0.0261789303130936	0.0247606447995403	504876/539784/512745/504937/506676/530186/510029/504701/327682/282322	10
GO:1903362	BP	GO:1903362	regulation of cellular protein catabolic process	8/172	47/4535	0.000322407779835187	0.0261789303130936	0.0247606447995403	504876/512745/506676/530186/510029/504701/327682/282322	8
GO:0061136	BP	GO:0061136	regulation of proteasomal protein catabolic process	7/172	36/4535	0.000328473943798029	0.0261789303130936	0.0247606447995403	512745/506676/530186/510029/504701/327682/282322	7
GO:0032508	BP	GO:0032508	DNA duplex unwinding	6/172	26/4535	0.000333528396140305	0.0261789303130936	0.0247606447995403	510816/534214/281302/517812/506970/511048	6
GO:0009894	BP	GO:0009894	regulation of catabolic process	16/172	161/4535	0.000335896684921089	0.0261789303130936	0.0247606447995403	504876/282296/539784/282691/512745/523206/520883/504937/506676/530186/510029/504701/327682/508990/513922/282322	16
GO:2000059	BP	GO:2000059	negative regulation of ubiquitin-dependent protein catabolic process	4/172	10/4535	0.000350834420277578	0.0261789303130936	0.0247606447995403	504876/512745/506676/504701	4
GO:0034248	BP	GO:0034248	regulation of cellular amide metabolic process	12/172	102/4535	0.000414958639134022	0.0295563721601369	0.0279551083206078	404185/533285/523206/535571/286790/337890/281181/327682/286870/541077/326588/767925	12
GO:0031331	BP	GO:0031331	positive regulation of cellular catabolic process	9/172	63/4535	0.000532910347135375	0.036307413650484	0.0343404013165495	282296/282691/523206/520883/530186/510029/504701/327682/513922	9
GO:0009116	BP	GO:0009116	nucleoside metabolic process	6/172	29/4535	0.000625988232455583	0.0408718150107458	0.0386575189165553	511969/615447/781227/540457/513922/768056	6
GO:0042278	BP	GO:0042278	purine nucleoside metabolic process	5/172	20/4535	0.000721929123499347	0.0452505174609391	0.0427989981426139	511969/615447/540457/513922/768056	5
GO:0022624	CC	GO:0022624	proteasome accessory complex	10/171	17/4788	4.07712029150129e-11	1.01928007287532e-08	8.71216230710276e-09	539784/538204/512891/504937/530186/282016/510029/538625/512456/518637	10
GO:0022626	CC	GO:0022626	cytosolic ribosome	9/171	15/4788	3.1956261129071e-10	3.99453264113387e-08	3.41427421536916e-08	540129/509426/286790/509163/282053/326602/539196/787914/613972	9
GO:0005844	CC	GO:0005844	polysome	10/171	25/4788	5.34391020744476e-09	4.45325850620397e-07	3.80636411267118e-07	510615/540129/282048/509426/615556/509163/404142/533310/326588/787914	10
GO:0042788	CC	GO:0042788	polysomal ribosome	8/171	16/4788	2.26890768307377e-08	1.15992805776183e-06	9.91433245160637e-07	510615/540129/282048/509426/615556/509163/404142/533310	8
GO:1990904	CC	GO:1990904	ribonucleoprotein complex	26/171	214/4788	2.31985611552366e-08	1.15992805776183e-06	9.91433245160637e-07	510615/540129/404140/282048/537706/282296/509426/615556/404137/286790/509163/505093/282053/404142/404098/326602/533310/539052/540191/507564/533892/522269/326588/539196/787914/506917	26
GO:0005840	CC	GO:0005840	ribosome	18/171	111/4788	4.86199811084318e-08	2.02583254618466e-06	1.73155371315994e-06	510615/540129/282048/788861/509426/615556/404137/504413/286790/509163/282053/404142/326602/530464/533310/539196/787914/613972	18
GO:0101031	CC	GO:0101031	chaperone complex	7/171	13/4788	9.39608751771987e-08	3.35574554204281e-06	2.86827934751449e-06	514355/521540/504735/512043/520883/614817/281047	7
GO:0030120	CC	GO:0030120	vesicle coat	7/171	14/4788	1.82291961166064e-07	5.69662378643949e-06	4.86911422588301e-06	100126041/338055/281080/533994/338085/281078/281706	7
GO:0005730	CC	GO:0005730	nucleolus	22/171	189/4788	6.65429756391468e-07	1.8484159899763e-05	1.57990924616922e-05	510615/540965/504876/540444/511349/282220/514327/512745/538426/535119/512320/404146/337890/282053/504586/282052/533892/326588/768056/535102/282688/515238	22
GO:0022627	CC	GO:0022627	cytosolic small ribosomal subunit	6/171	11/4788	7.57554232181732e-07	1.89388558045433e-05	1.61877378034623e-05	540129/509426/282053/326602/539196/787914	6
GO:0000502	CC	GO:0000502	proteasome complex	10/171	42/4788	1.41904356673054e-06	3.01343276716333e-05	2.57569200730171e-05	539784/538204/512891/504937/530186/282016/510029/538625/512456/518637	10
GO:0030662	CC	GO:0030662	coated vesicle membrane	8/171	25/4788	1.4464477282384e-06	3.01343276716333e-05	2.57569200730171e-05	282183/100126041/338055/281080/533994/338085/281078/281706	8
GO:1905369	CC	GO:1905369	endopeptidase complex	10/171	45/4788	2.80325682983369e-06	5.39087851891094e-05	4.60778248142703e-05	539784/538204/512891/504937/530186/282016/510029/538625/512456/518637	10
GO:0030660	CC	GO:0030660	Golgi-associated vesicle membrane	7/171	20/4788	3.43138824767466e-06	6.12747901370474e-05	5.23738206224026e-05	100126041/338055/281080/533994/338085/281078/281706	7
GO:0005798	CC	GO:0005798	Golgi-associated vesicle	8/171	30/4788	6.71536830306494e-06	0.000111922805051082	9.56645449489251e-05	100126041/338055/281080/538540/533994/338085/281078/281706	8
GO:0030117	CC	GO:0030117	membrane coat	8/171	31/4788	8.77817136864252e-06	0.000129090755421213	0.000110338624633711	282183/100126041/338055/281080/533994/338085/281078/281706	8
GO:0048475	CC	GO:0048475	coated membrane	8/171	31/4788	8.77817136864252e-06	0.000129090755421213	0.000110338624633711	282183/100126041/338055/281080/533994/338085/281078/281706	8
GO:1905368	CC	GO:1905368	peptidase complex	10/171	52/4788	1.11901140364639e-05	0.000155418250506443	0.000132841704643402	539784/538204/512891/504937/530186/282016/510029/538625/512456/518637	10
GO:0010494	CC	GO:0010494	cytoplasmic stress granule	6/171	19/4788	3.50244668367251e-05	0.000460848247851646	0.000393903976058459	510816/534214/282296/523206/507345/535571	6
GO:0030135	CC	GO:0030135	coated vesicle	8/171	46/4788	0.000183598720433774	0.00229498400542217	0.00196160738147663	282183/100126041/338055/281080/533994/338085/281078/281706	8
GO:0030137	CC	GO:0030137	COPI-coated vesicle	4/171	10/4788	0.000278725475191022	0.00331816041894073	0.00283615395808408	100126041/338055/338085/281706	4
GO:0015630	CC	GO:0015630	microtubule cytoskeleton	22/171	311/4788	0.0014162756674414	0.0160940416754704	0.0137561703584021	514355/540040/511349/514327/768014/539149/521540/504735/512043/281302/281080/282684/281181/282320/281078/505507/281555/527201/281047/326588/515499/282322	22
GO:0036464	CC	GO:0036464	cytoplasmic ribonucleoprotein granule	7/171	49/4788	0.00158470001340513	0.0172250001457079	0.0147228422298051	510816/534214/282296/523206/507345/535571/530186	7
GO:0030027	CC	GO:0030027	lamellipodium	7/171	50/4788	0.00178823504866395	0.0186274484235828	0.0159215664420518	282296/535571/512029/534553/515410/615447/768070	7
GO:0035770	CC	GO:0035770	ribonucleoprotein granule	7/171	53/4788	0.00252240890462432	0.0252240890462432	0.0215599582163679	510816/534214/282296/523206/507345/535571/530186	7
GO:0045202	CC	GO:0045202	synapse	18/171	247/4788	0.00282221255370739	0.0271366591702634	0.0231947023644778	510615/513222/512719/534027/540223/535571/281080/540838/281181/282320/515410/404142/282052/535056/533892/539034/326588/282322	18
GO:0015935	CC	GO:0015935	small ribosomal subunit	6/171	41/4788	0.00302254499057555	0.0279865276905144	0.0239211162996818	540129/509426/282053/326602/539196/787914	6
GO:0099080	CC	GO:0099080	supramolecular complex	20/171	291/4788	0.00329557505185323	0.0294247772486896	0.0251504411851957	514355/540040/510816/534214/514327/768014/539149/282296/521540/504735/523206/507345/535571/282684/530186/511528/531505/512530/281544/527201	20
GO:0044391	CC	GO:0044391	ribosomal subunit	9/171	87/4788	0.00357809820590397	0.030844728547627	0.0263641258743927	540129/509426/404137/286790/509163/282053/326602/539196/787914	9
GO:0030425	CC	GO:0030425	dendrite	8/171	72/4788	0.00382474633990574	0.030844728547627	0.0263641258743927	535571/515410/327682/768070/535321/282322/787914/613972	8
GO:0097447	CC	GO:0097447	dendritic tree	8/171	72/4788	0.00382474633990574	0.030844728547627	0.0263641258743927	535571/515410/327682/768070/535321/282322/787914/613972	8
GO:0030665	CC	GO:0030665	clathrin-coated vesicle membrane	3/171	11/4788	0.00597665145835104	0.0466925895183675	0.0399098765146468	282183/281080/281078	3
GO:0017111	MF	GO:0017111	nucleoside-triphosphatase activity	29/167	167/3922	2.76226565942519e-11	6.7305530558854e-09	5.95700936417784e-09	540040/528204/510816/504244/534214/511349/768014/539149/767940/523206/507345/281302/517812/530186/777775/510029/531505/506970/540191/281555/527201/281341/539034/768070/540457/513922/534206/518637/511048	29
GO:0016462	MF	GO:0016462	pyrophosphatase activity	30/167	186/3922	8.32932773287035e-11	6.7305530558854e-09	5.95700936417784e-09	540040/528204/510816/504244/534214/511349/768014/539149/767940/523206/507345/512320/281302/517812/530186/777775/510029/531505/506970/540191/281555/527201/281341/539034/768070/540457/513922/534206/518637/511048	30
GO:0016817	MF	GO:0016817	hydrolase activity, acting on acid anhydrides	30/167	188/3922	1.09886580504251e-10	6.7305530558854e-09	5.95700936417784e-09	540040/528204/510816/504244/534214/511349/768014/539149/767940/523206/507345/512320/281302/517812/530186/777775/510029/531505/506970/540191/281555/527201/281341/539034/768070/540457/513922/534206/518637/511048	30
GO:0016818	MF	GO:0016818	hydrolase activity, acting on acid anhydrides, in phosphorus-containing anhydrides	30/167	188/3922	1.09886580504251e-10	6.7305530558854e-09	5.95700936417784e-09	540040/528204/510816/504244/534214/511349/768014/539149/767940/523206/507345/512320/281302/517812/530186/777775/510029/531505/506970/540191/281555/527201/281341/539034/768070/540457/513922/534206/518637/511048	30
GO:0005198	MF	GO:0005198	structural molecule activity	26/167	151/3922	4.07308535941352e-10	1.99581182611263e-08	1.76643280850355e-08	540129/515534/539149/788861/615556/100126041/504413/338055/286790/281080/618702/338085/509163/281078/282053/404142/326602/530464/533310/512530/505507/281706/281341/508221/515238/787914	26
GO:0003735	MF	GO:0003735	structural constituent of ribosome	17/167	69/3922	1.92410978225356e-09	7.85678161086872e-08	6.95380026568832e-08	540129/515534/788861/615556/504413/286790/618702/509163/282053/404142/326602/530464/533310/505507/508221/515238/787914	17
GO:0016887	MF	GO:0016887	ATPase activity	16/167	69/3922	1.53058935817513e-08	5.35706275361294e-07	4.741374553144e-07	510816/534214/767940/523206/507345/281302/517812/530186/510029/531505/506970/540191/281341/539034/518637/511048	16
GO:0003723	MF	GO:0003723	RNA binding	28/167	263/3922	3.80852363271973e-06	0.000116636036252042	0.00010323103530793	510816/513222/539149/511969/282691/512745/523206/286867/535571/512320/509917/337890/282884/505093/282053/326602/539052/540191/535056/280752/507564/516473/286870/541077/326588/539196/506768/506917	28
GO:0051082	MF	GO:0051082	unfolded protein binding	6/167	23/3922	0.000300552474608065	0.00757112912687625	0.00670097787384106	514355/521540/504735/512043/282848/281047	6
GO:0003924	MF	GO:0003924	GTPase activity	11/167	76/3922	0.00030902567864801	0.00757112912687625	0.00670097787384106	540040/528204/504244/511349/539149/777775/281555/768070/540457/513922/534206	11
GO:0035639	MF	GO:0035639	purine ribonucleoside triphosphate binding	37/167	499/3922	0.000373568279610468	0.00789626525128027	0.00698874604409769	514355/540040/528204/510816/534214/282220/768014/539149/281199/521540/616033/504735/523206/512043/507345/520883/525106/512320/281302/517812/282684/530186/281138/615447/510029/504586/506970/540191/510162/781227/281047/540457/513922/518637/282322/511048/517171	37
GO:0019843	MF	GO:0019843	rRNA binding	6/167	24/3922	0.000386755849042299	0.00789626525128027	0.00698874604409769	512745/282884/326602/535056/326588/539196	6
GO:0008094	MF	GO:0008094	DNA-dependent ATPase activity	6/167	28/3922	0.000939423330347936	0.0177045166104034	0.0156697332835364	534214/767940/281302/517812/506970/511048	6
GO:0140097	MF	GO:0140097	catalytic activity, acting on DNA	8/167	50/3922	0.00106142710409234	0.017729782859031	0.0156920956775956	510816/534214/281302/517812/506970/326588/515499/511048	8
GO:0004386	MF	GO:0004386	helicase activity	7/167	39/3922	0.00108549690973659	0.017729782859031	0.0156920956775956	510816/534214/523206/281302/517812/506970/511048	7
GO:0003684	MF	GO:0003684	damaged DNA binding	4/167	12/3922	0.00120035988836354	0.0183805107905666	0.0162680353291374	540444/282691/326588/515499	4
GO:0003678	MF	GO:0003678	DNA helicase activity	5/167	24/3922	0.00289858438908703	0.041773716195666	0.0369726553654444	534214/281302/517812/506970/511048	5
GO:0001882	MF	GO:0001882	nucleoside binding	13/167	131/3922	0.00341951800737998	0.044093784832005	0.039026078089766	540040/528204/511349/282220/539149/525106/512320/281138/615447/540457/513922/768056/517171	13
GO:0001883	MF	GO:0001883	purine nucleoside binding	13/167	131/3922	0.00341951800737998	0.044093784832005	0.039026078089766	540040/528204/511349/282220/539149/525106/512320/281138/615447/540457/513922/768056/517171	13
