# Supplementary material for: Differential proteomic analysis demonstrates follicle fluid participate immune reaction and protein translation in yak
Source: BMC Vet Res. 2022 Jan 14;18:34. doi: 10.1186/s12917-021-03097-0 (PMC8758897; doi:10.1186/s12917-021-03097-0)
Supplement: Supplementary file 6 — Additional file 6. KEGG of upregulated DEPs in mature FF. [file 12917_2021_3097_MOESM6_ESM.csv]

	ID	Description	GeneRatio	BgRatio	pvalue	p.adjust	qvalue	geneID	Count
bta04610	bta04610	Complement and coagulation cascades	25/85	93/8961	1.05074858017293e-30	1.33445069681962e-28	1.24983778483727e-28	510522/617960/280699/517356/281651/100337035/513217/527391/280816/280833/507339/507749/515440/280792/522347/512045/617881/513856/281297/280897/526766/533547/100125764/522039/505574	25
bta05171	bta05171	Coronavirus disease - COVID-19	14/85	281/8961	3.3123201516634e-07	2.10332329630626e-05	1.96995882704191e-05	510522/517356/513217/527391/507339/507749/515440/280792/522347/512045/617881/281297/526766/522039	14
bta05150	bta05150	Staphylococcus aureus infection	8/85	108/8961	7.65060838221594e-06	0.000323875754847141	0.000303339911294878	280816/282166/515440/280792/522347/512045/281297/280897	8
bta05020	bta05020	Prion disease	10/85	282/8961	0.000315890474940079	0.0100295225793475	0.00939358517584971	517356/513217/527391/507339/507749/512045/534640/526766/511207/415113	10
bta05322	bta05322	Systemic lupus erythematosus	8/85	203/8961	0.000652662964939713	0.0165776393094687	0.0155265084290921	517356/513217/527391/507339/507749/515440/512045/526766	8
bta04979	bta04979	Cholesterol metabolism	4/85	50/8961	0.00124570294310442	0.0263673789623769	0.0246955144861051	281006/782603/494004/537301	4
