# Supplementary material for: Differential proteomic analysis demonstrates follicle fluid participate immune reaction and protein translation in yak
Source: BMC Vet Res. 2022 Jan 14;18:34. doi: 10.1186/s12917-021-03097-0 (PMC8758897; doi:10.1186/s12917-021-03097-0)
Supplement: Supplementary file 7 — Additional file 7. KEGG of upregulated DEPs in immature FF. [file 12917_2021_3097_MOESM7_ESM.csv]

	ID	Description	GeneRatio	BgRatio	pvalue	p.adjust	qvalue	geneID	Count
bta03010	bta03010	Ribosome	53/203	168/8961	1.30646781161701e-47	2.84809982932508e-45	2.57167874497243e-45	510615/540129/506297/282050/540965/101907658/404140/513222/282048/504876/404190/515534/788861/512745/509426/615556/533285/286867/404137/504413/286790/618702/337890/282884/509163/282053/337888/326582/516063/404142/514966/326602/530464/533310/505507/535668/282052/534279/535056/326584/505603/533892/326588/539196/616065/281898/513031/506768/767925/508221/282688/515238/787914	53
bta05171	bta05171	Coronavirus disease - COVID-19	53/203	281/8961	7.11358398297596e-35	7.75380654144379e-33	7.00126423587634e-33	510615/540129/506297/282050/540965/101907658/404140/513222/282048/504876/404190/515534/788861/512745/509426/615556/533285/286867/404137/504413/286790/618702/337890/282884/509163/282053/337888/326582/516063/404142/514966/326602/530464/533310/505507/535668/282052/534279/535056/326584/505603/533892/326588/539196/616065/281898/513031/506768/767925/508221/282688/515238/787914	53
bta03050	bta03050	Proteasome	14/203	47/8961	1.06009681674019e-12	7.70337020164536e-11	6.95572297299702e-11	539784/538204/512891/508448/504937/513315/530186/282016/506238/510029/535683/538625/512456/518637	14
bta05014	bta05014	Amyotrophic lateral sclerosis	34/203	384/8961	5.07452685685548e-12	2.76561713698624e-10	2.49720137429467e-10	504244/514327/537706/539149/539529/539784/538204/512891/507345/514261/508448/504937/513315/530186/282016/777775/505093/506238/613489/510029/535683/512530/281555/100295973/538625/527201/507564/512456/514371/539034/768070/534206/518637/513602	34
bta05016	bta05016	Huntington disease	30/203	319/8961	2.34164940940324e-11	1.02095914249981e-09	9.21870399070327e-10	504244/514327/282183/784636/539149/539784/538204/512891/514261/508448/504937/281080/513315/530186/282016/777775/281078/506238/613489/510029/535683/281555/100295973/538625/527201/512456/514371/768070/534206/518637	30
bta05012	bta05012	Parkinson disease	25/203	263/8961	1.00800539491784e-09	3.66241960153482e-08	3.30696506753748e-08	504244/539149/539784/538204/512891/514261/508448/504937/280950/513315/530186/282016/777775/506238/510029/535683/617095/281555/100295973/538625/512456/768070/534206/518637/282322	25
bta05020	bta05020	Prion disease	24/203	282/8961	2.00572236748428e-08	5.74323001878035e-07	5.18582333902426e-07	504244/539149/539784/538204/512891/514261/508448/504937/513315/530186/282016/777775/506238/510029/535683/281555/100295973/538625/512456/768070/539235/534206/518637/282322	24
bta05132	bta05132	Salmonella infection	23/203	261/8961	2.10760734634141e-08	5.74323001878035e-07	5.18582333902426e-07	504244/514327/539149/514261/280950/540838/281181/519789/777775/613489/531505/281555/100295973/538559/527201/508402/514371/518622/539034/768070/326588/534206/534923	23
bta05010	bta05010	Alzheimer disease	27/203	385/8961	1.44683600686785e-07	3.50455832774657e-06	3.16442495069343e-06	504244/539149/539784/538204/512891/514261/508448/504937/282684/513315/530186/282016/281181/777775/506238/510029/535683/617095/281555/100295973/538625/512456/768070/539235/534206/518637/534923	27
bta05022	bta05022	Pathways of neurodegeneration - multiple diseases	30/203	490/8961	5.36318436045571e-07	1.16917419057935e-05	1.05570050042655e-05	504244/514327/539149/539784/538204/512891/507345/514261/508448/504937/282684/513315/530186/282016/777775/506238/613489/510029/535683/617095/281555/100295973/538625/527201/512456/514371/768070/539235/534206/518637	30
bta05017	bta05017	Spinocerebellar ataxia	15/203	146/8961	9.86828408916853e-07	1.95571448312613e-05	1.76590346858805e-05	539784/538204/512891/508448/504937/513315/530186/282016/506238/510029/535683/538625/512456/518637/534923	15
bta04540	bta04540	Gap junction	9/203	92/8961	0.000225061388440683	0.00408861522333908	0.00369179645950945	504244/539149/777775/613787/281555/100295973/768070/534206/282322	9
bta03015	bta03015	mRNA surveillance pathway	9/203	102/8961	0.000488404420778839	0.00819016644075284	0.00739527341584153	100134966/537706/282296/282320/532337/540191/541077/535321/532933	9
bta04530	bta04530	Tight junction	12/203	178/8961	0.000709646636703879	0.011050211914389	0.0099777384258365	504244/540838/282320/777775/531505/509882/508402/281341/522269/535321/515499/282322	12
bta05169	bta05169	Epstein-Barr virus infection	14/203	235/8961	0.000891714915064291	0.0129595900989344	0.0117018027450542	539784/538204/512891/508448/504937/530186/282016/506238/510029/535683/538625/512456/518637/534923	14
bta03013	bta03013	RNA transport	12/203	189/8961	0.00119984827483032	0.0163479327445631	0.014761291275873	511189/282220/537706/282296/504752/507804/539052/512530/540191/286870/532933/540457	12
bta04144	bta04144	Endocytosis	14/203	250/8961	0.00161355193260888	0.0206914306652198	0.0186832329038923	509221/512719/282183/784636/534027/514261/281080/512029/512734/540838/281078/507659/508402/508199	14
bta04141	bta04141	Protein processing in endoplasmic reticulum	11/203	172/8961	0.00180205655056745	0.0214180115445538	0.0193392957934889	539529/507345/538426/506676/507124/509488/533994/508519/531964/512530/517171	11
bta04152	bta04152	AMPK signaling pathway	9/203	123/8961	0.00186670742819506	0.0214180115445538	0.0193392957934889	528204/100134966/282320/617316/281138/508373/507119/535321/534923	9
